# Supplementary material for: A redescription of Glyptochelone suyckerbuykii (Ubaghs, 1879), an enigmatic fossil sea turtle (Chelonioidea) from the Maastrichtian of the Netherlands and Belgium, sheds new light on fossil sea turtle shell variation and neural bone homology
Source: Swiss J Palaeontol. 2025 Oct 1;144(1):62. doi: 10.1186/s13358-025-00389-y (PMC12488835; doi:10.1186/s13358-025-00389-y)
Supplement: Supplementary file 2 — Additional file 2. Updated matrix. [file 13358_2025_389_MOESM2_ESM.nex]

#NEXUS
[written Mon Apr 28 10:57:04 CEST 2025 by Mesquite  version 2.75 (build 564) at GEOSPC045964/134.21.149.132]

BEGIN TAXA;
	TITLE Taxa;
	DIMENSIONS NTAX=97;
	TAXLABELS
		Proganochelys_quenstedtii Thalssemys_bruntrutana Jurassichelon_oleronensis Portlandemys_mcdowelli Plesiochelys_planiceps Plesiochelys_etalloni Plesiochelys_bigleri Solnhofia_parsonsi Sandownia_harrisi Brachyopsemys_tingitana Leyvachelys_cipadi Angolachelys_mbaxi Rhinochelys_pulchriceps Santanachelys_gaffneyi Bouliachelys_suteri Notochelone_costata Ocepechelon_bouyai Desmatochelys_lowii Desmatochelys_padillai Rhinochelys_nammourensis Chelosphargis_advena Calcarichelys_gemma Protostega_gigas Archelon_ischyros Dermochelys_coriacea Eosphargis_breineri Glyptochelone_suyckerbuykii Lepidochelys_olivacea Caretta_caretta Chelonia_mydas Eretmochelys_imbricata Lepidochelys_kempii Natator_depressus Puppigerus_camperi Argillochelys_cuneiceps Allopleuron_hoffmanni Nichollsemys_baieri_ Toxochelys_latiremis Eochelone_brabantica Procolpochelys_charlestonensis Peritresius_martini Ctenochelys Cabindachelys_landanensis Oligochelone_rupelensis Erquelinnesia_gosseleti Chelydra_serpentina Macrochelys_temminckii Sternotherus_odoratus Staurotypus_salvinii Kinosternon_subrubrum Dermatemys_mawii Baptemys_wyomingensis Emarginachelys_cretacea Chrysemys_picta Emys_orbicularis Geoclemys_hamiltonii Testudo_hermanni Gopherus_polyphemus Chelonoidis_sp. Platysternon_megacephalum Apalone_spinifera Pelodiscus_sinensis Lissemys_punctata Carettochelys_insculpta Allaeochelys_libyca Petrochelys_kyrgyzensis Adocus_beatus Chelus_fimbriatus Phrynops_geoffroanus Elseya_dentata Chelodina_longicollis Araripemys_barretoi Podocnemis_unifilis Pelomedusa_subrufa Galianemys_whitei Annemys_levensis Annemys_latiens Annemys_sp._IVPP_V18106 Xinjiangchelys_wusu Xinjiangchelys_radiplicatoides Sinemys_gamera Sinemys_lens Dracochelys_bicuspis Ordosemys_sp._IVPP_V12092 Judithemys_sukhanovi Kirgizemys_hoburensis Kirgizemys_dmitrievi Meiolania_planiceps Chubutemys_copelloi Eubaena_cephalica Arundelemys_dardeni Pleurosternon_bullockii Glyptops_plicatulus Kallokibotion_bajazidi Eileanchelys_waldmanni Kayentachelys_aprix Australochelys_africanus 
	;

END;


BEGIN CHARACTERS;
	TITLE  Character_Matrix;
	DIMENSIONS  NCHAR=359;
	FORMAT DATATYPE = STANDARD GAP = - MISSING = ? SYMBOLS = "  0 1 2 3 4";
	CHARSTATELABELS 
201 _Preneural, 205 Neural_number, 206 interneural_presence, 207 Interneural_number ; 
	MATRIX
	Proganochelys_quenstedtii       0000100?000000101-00000-0001010000000000-010001000000000001-000000100100000--0-0--00000??000?0010000000000-000-0001000000-0?-0-0?000-0-0000-200100000-------?0001010--0??????000000000000000000(0 1)00000-?0??0000-00000100--00-??0???010000-00?00000-0000000000?0??0100?0000000000100000000??010000--------000000000000000000000000010--00000?0000000?000000000-0-0000-1?0
	Thalssemys_bruntrutana          ??????????1??????????????10????0001???????????1?????00?????????????????????????????????????????????????????????1?0????0??????????????????????????????????????????????????????00???0???1??1000000-0??0-000010110?02000-0-000-01102???11-01000?1110-100????0?11?011--0000000???????000000000100?00--------0?0000?101???00?1121?1?10?1--???0111??1001?0?01012110100110-0?1
	Jurassichelon_oleronensis       0010001?10110110001011110100--00001000010000011101000000001-01110000000010212102000110101111001101001100110120100010?00100010001100212000000200110-111000011100011001-1????????????????????0000??0100-00201010?0???0?????????10???????????0???1?0-100???10???1001--??????00??????0?0?00???11??00--------0?0??1???????????????????????????1????????????????????????0-1??
	Portlandemys_mcdowelli          0010001?1011011??00011110?00--???0??000100?0011101000000001-010100000000102?2102010110101111000001000100?101201?0010100100010001(0 1)00212000000200110-121000011000011001-1??????000000?1001010????????????????????????????????????????????????????????????????????????????????????????????????????????????????????????????????????????????????????????????????????????????
	Plesiochelys_planiceps          ???0000?1011011?00?011110100--0?0?2?00?100?0?11?0100?000001-011100000000102?2102010110101121001000001100110110110010120100000001110202000000210110-121000011100011001-1??????00000011011010????????????????????????????????????????????????????????????????????????????????????????????????????????????????????????????????????????????????????????????????????????????
	Plesiochelys_etalloni           0011000?1011011?00?011110100--00001000010000111101000000001-0101000000001020210201011010112?00100000110010-1200??????????0000001110202000000210100-121000011100011001?1??????0000000101101000000?0100-000010110001?0100--00-0000100011-0100000(0 1)00-1000111000?10?1--10000000100100000000000????????????????????010?????1111??????0?1--0?????1??00110?001000?????????????
	Plesiochelys_bigleri            ?????????????????0?011110100--0000???0010000?1????????000?1-?101?????????020210201011010112100100?0011001101100?00100?0100000001110202000000200010-111000011100011001-1????????????????????00000-0??0-00101010-00100100--0??0000100011-01000?0(0 1)00-1000111000110?1--1?000000100100000000000????????????????????????????1111?0??????1??0?1??1??000??0??0????????????0-10?
	Solnhofia_parsonsi              0011000?1011011??100111101010100001?00?000?0011100000000100-1111100200001020210201011010112100001001-0001101100???100201110(0 1)0000110200000000100110-121000111000011001-1??????0111001111101000000-0????0?001010-001?00010-00-01002?01?1-0100?01100-100????????1001--10000000??????000?000??110?00--------0?0????1?1????111120????0??--??0?1?1?00011?0?01000?0???0000-1?0
	Sandownia_harrisi               0111001?1011011?0000121101010100000000?0?000011100000011110-01010002100010202202000110101111?0001101--00110121100000010-0?010001010201000-00000010-111000111000011001-1??????01010??1111011????????????????????????????????????????????????????????????????????????????????????????????????????????????????????????????????????????????????????????????????????????????
	Brachyopsemys_tingitana         0111000?10110110100011??0101010000000000?000011110000000110-010110021001102?21020001101??1?1?0000101-10011112111000010010?0?0?????0201?---0?2??0?0-121000111?0001110011??????010100?1111011????????????????????????????????????????????????????????????????????????????????????????????????????????????????????????????????????????????????????????????????????????????
	Leyvachelys_cipadi              0001??1?10110110100012???100--00000000001000011101000000110-0111000?1?0?102022020?01101011?1?0000?01-?001111211100?00?0-010???????0??1?---000011?0-1210?0111?000?????-1??????01???0?????0?1?????00??0-?0???????001?0??0--00-0???????1??1?????0?????????????????????1??????????????????????111?01????????1?0??201??????????2?0???0??--0?0????1000?1?0???000?????????????
	Angolachelys_mbaxi              ???1000?101101?0100012???101110000000010?00001101?0000?1110-?101?0021????02?22020?011010?1?10020-?01-1-0?0-1210000?0?1010?????????02?2??000???????-1210?0111?00011001-1??????0101???????????????????????0??????????????????????????????????????????????????????????????????????????????????????????????????????????????????????????????????????????????????????????????
	Rhinochelys_pulchriceps         00100000111100211000110-0100--00000000011000011100000000001-0111010100001020(1 2)10201000011-1211011010011001111200?0000020100000000010202000002200210-121000011000011001-1??????0011001?000000????????????????????????????????????????????????????????????????????????????????????????????????????????????????????????????????????????????????????????????????????????????
	Santanachelys_gaffneyi          0010000?101100?11?00110-?100--000000000??00001110?00000000?-011101010?001021?1020?0?0011-121?010000011001101200100?0???10?????0????2???0000???????-1200?0011??????????1??????00???0????????00000?0??0-00001010-001?00-11100-01000-??01-0000?01100-0110112012?01-1--0?0010?0???????????????11???????????0???????1?1????111021????0??--0???1?1??2-??0101101021010?1?1???1
	Bouliachelys_suteri             0011000?0010001??000110-0100--000?00?0?1?0?0011100000000001-0111010100001020010201010011-121101011001100111120010000020100010000010202100002210210-121000111000011101-1??????0011011100?001????????????????????????????????????????????????????????????????????????????????????????????????????????????????????????????????????????????????????????????????????????????
	Notochelone_costata             ????000?1011002??0?0110-0?00--00?000???1?0000111000?0000001-?1110100010010???102000?0?11-121?010000011001111200???1???0??0000010010200000?02210210-121000011000011001-1??????0011???????????????????????0???10-???????????????????????????????????????????????????????????????????????????????????????????0????????????????????????????????????????????????????????????
	Ocepechelon_bouyai              0000?010101101?0000011???100--000000001?10000111100000?0000-011101000?00?02021020?0?001011210020-100110010-1200000?0120100???????002??00000221?1??-1210?0111?000????1-1????????????????????????????????????????????????????????????????????????????????????????????????????????????????????????????????????????????????????????????????????????????????????????????????
	Desmatochelys_lowii             00100010101100110001111?0100--00000000010000011101000000001-011101010?001020110201000011-121?000110011001??12001000???0???0?001?00021200000221021?-121000111000011101-1??????0001?????????100000-0100-0100101??0??001111100-010???01?1-?100001110-021011201?101-1--0-011000???????????????1011011120??0010000201??????111021111-0?1--0011101112011011111102?????1?101??
	Desmatochelys_padillai          0010??1?101100?10011?????100--000000000?100001110??000?000??01110???0?0010201102??0?001??121101001002?001111200100?01201000???????02?2?0000???????-1210?0011?00011101-1??????00???????0?00?00000-0100-00?01010-0??00??1110??0?0???01?1-???0001????????????????????????????????????????????10110111200000100002?10?????1110211???????????????112011??11?11021????1?????1
	Rhinochelys_nammourensis        0010??00111100?10?00?????100--000000000???0001110??0?0????????????????????????????????1??????0?????????????????1000????????????????????????????????????????????????????????????????????????00010-0??0-00001010-001?00-10-00-00000-?????1100?01110-0110112012101-1--0-0010?????????????????????????????????????01????????????????0???????????1?2??1?111111021010?1?????1
	Chelosphargis_advena            0010??0?1011001110?01???0100--00000000???00?01110?0000??0?1-01???????????0?0?10????0?01??1??1??????????????120??0???020????????????????????????1?0-1210?0011????????1-???????0011?????0??010?010-???0-00?01?????01000-11100-01?00-??01-110?0?11?000110112012101-1--0-0110???????????????????????????????????????????????????????0??????????????????????????????????????
	Calcarichelys_gemma             1--1??0?101?00???0?011??????????00?000?????0?1110?00000???1-(0 1)1??0????????02?21020100001??12110?0?00???0010-1200100?00201000?0?????020??000022??210-1210?0011?0001100??1??????0011??????????0?010-?110-00001010-?01000-11100-01?00-1-?1-110?0011?0-0110112112101-1--0-011?0001---?0?0000??????????????????????201????????????????0????????1?????????????????????????????
	Protostega_gigas                1--0??00101000??0?00?????100--000000?0???00001110?001000?01-011100000???102?21?21?0?0?1??1?1102?-102-1011??1?0?100?0?0?1000???????02???000?????2??-1200?0011?000??????1??????000100??00?0001-010-0100-00001010-001000-11110-00000-1-11----0--1110-0210112112101-1--0-01101----------------111?011120????10000201011110111021111-001--00111011130111111111021010010101?1
	Archelon_ischyros               1--0??00101000?00?001????100--00000?0001000011110?001000?01-011100000????021210???0?0?1011211020-102-?011??1200100?0?0?10?0???????02???000????????-??????????000??????1??????0001?0???????11-010-0100-000010110001000-11110-00000-1-11----0--1110-0210112112101-1--0-01101----------------101?011?????????0??201?11110111021111-011--00111011130111111111021010010101?1
	Dermochelys_coriacea            1--10100101000001-00100-0000--00000000010010011100000100010-0101010000011021210100000011-1210021-002--0000-1200000(0 1)00001030-01-0010202000000210111-1211?0111000011101-1------0001011--0-2011--0-?0110--0-0-1----1-00----------0---1--1-------111-?0011-----1101-1--0-01111----------------111101112000110000120-011110111021111-001--0011-010131110100111021001?1?11101
	Eosphargis_breineri             1--1??0?101000??1?00?????100--0000000?????0001110?0001?0011-010101010????02??10???000?1??1200020-002-?1000-1200000?00?0111????????0????0110???????-1211?011?????????1-1????????????????????1-01??0????????00?0-?0?????11111???????????????????11??011?????????????????1111----------------?11?01????????0?0?????????????????1????01????11?01013111?1???110?1????1?101??
	Glyptochelone_suyckerbuykii     ???????????????????????????????????????????????????????????????????????????????????????????????????????????????????????????????????????????????????????????????????????????????????????????00001(0 2)0100-00001012200?000-11001?01001?0111-1100001110-0100?12011?01-1--0-01110????????0000??0????????????????????201??1??????????????01--0011?????????????????????????100??
	Lepidochelys_olivacea           1--10101101000101000110-01011000000000010000111100000001110-0101000211011021210201000011-1210020-100201100-1201100(0 1)0000110000010010201001002210210-121010111000011001-1??????0111111100100100010-0110-00001012200?000-1110110100110111-1100?11110-0100112011101-1--0-01110001---00(0 1)00000001111011120001110001201111110111020111-001--0011101112011111011101110101011101
	Caretta_caretta                 1--10101101000101000110-01011000000000010000111100000001110-110110021001102121020100(0 1)011-1210020-101-11100-12011000000011-000011010202001002210211-121010111000011101-1??????0001111100100100010-0110-000010110000000-1110110100100111-1100011110-0100112011101-1--0-01110001---(0 1)0(0 1)00000001111011120001110001201111110111020111-001--0011101112011111011101110101011101
	Chelonia_mydas                  1--1010?101100101000110-010111000000000100001111000000011120010100021000102121010100001(0 1)11210020-102-00000-1201100101001110001110102000010020-0111-121010111000011001-1??????0011110100000100010-0110-0(0 1)1010110001000-1110100100110111-1100001110-0100112011101-1--0-01110001---10(0 1)000000011110111200011100(0 1)1201111110111021111-001--0011101112011111011101110101?11101
	Eretmochelys_imbricata          1--10101101100101000110-0101100000000001000011110000000111200101000211011021210201000011-1210020-100211100-120110000010111000010010200001002210111-121010111000011001-1??????0000111100000100000-0110-0(0 1)1010110001000-1110110100110101-1100001110-0100112011101-1--0-01110001---10(0 1)00000001111011120001110001201111110111021111-001--0011101112011111011101110101011101
	Lepidochelys_kempii             1--10101101100101000110-01011100000000010000111100001001112-0101000211011021210201000011-1210020-100211000-1201100(0 1)0000110000011010202001002210110-121010111000011001-1??????0011111100000100000-0110-00001012200?000-1110110100110111-1100011110-0100112011101-1--0-01110001---00(0 1)00000001111011120001110001201111110111020111-001--0011101112011111011101110101011101
	Natator_depressus               1--10100101100101000110-0101110000000001000011110000000111200101000211011020210101000011-1210020-100211100-120110010000110000010010202001002210211-121010111000011001-1??????0010110100100100000-0110-001010111001000-1110110100110101-1100001110-0100112011101-1--0-01110001---10(0 1)00000001111011120001110001201111110111021111-001--0011101112011?11011101110101011111
	Puppigerus_camperi              1--10000101100101000110-11011100000000010000111100000001110-0101000210001021210201000011-1200020-100201100-12011000010011100001?010202001002200110-121100111000011001-1??????0111101100000100000-0??0-00001010-001000-0--0120100100111-1100001100-0000112011101-1--0-0010000?????????000??1111011120001?0000120???????111021111-001??0010?1111201101?0?1101?????1?1??1?
	Argillochelys_cuneiceps         1--10000101100101000110-01011100000000010000111100000001111-010100021000102121020100001011210020-1002?1100-120110010100110000010010202001002210111-121100110000011001-1??????0011101100?001?????????????0???10-??????????????????????????????????????????0????????????????????????????????1111011120001110001?010??????????????????????????????????????????????????????
	Allopleuron_hoffmanni           1--100001011001?0000110-00011?00000000010010011101000001110-010100021?0010211101110010101121000011002?1100-1201???10000110000010000212001002210111-12100011100001100011??????0000???10000001-010-0100-00001010-001000-1111??0100111-01-1100001110-0100112011101-1--0-01111----------------1111011120001110001201011110111021111-011--00111010120110110111011101010??1?1
	Nichollsemys_baieri_            1--1000?1011011?00(1 2)0110-0?0101000010000100?00111010000000?1-0101000100001021210201000011-121000001000100111120010000100100000011010202001002210111-121000111000011001-1??????00010011000000????????????????????????????????????????????????????????????????????????????????????????????????????????????????????????????????????????????????????????????????????????????
	Toxochelys_latiremis            001100??10110111001011???1010100001000110000011101000000011-010100010000102121020100001011210000010001000111200100000001000?00??0?0202001000200111-121000111000011001-1??????1001001100100000000-0110-01001010-001000-11000-0100110111-11000011(0 1)0-0100112011101-1--0-001000???1??0???1011011?10111200??0????1?0101??001110?00???00?--0???11110200?01101010?0010?1?0-001
	Eochelone_brabantica            1--10000101100101000110-11011100000000010000111100000000000-010101011000102121020100001011210020-100211000-12011000010011200001?010200001001200111-121000111000011001-1??????00011(0 1)1100000100000-0110-0?001010-001000-1110120100110111-1100001100-0000112011101-1--0-0110??????????????????11??1??????????0??20???1???111021????0?1???0?????01201101???110?1???01?1011?
	Procolpochelys_charlestonensis  1--1000?101100101?001????10110000000000100001111000000?1110-010100021?0?1021210???00001??12?0020-?01-01100-1201100?????11??????????2???010022?????-121??0111????????1-1??????0101111?00?00100000-0??0-10?010122001000-10-01201000-??1??11????1110-010011201??01-1--0-0111??????????????????11??1?????01?????1?????1???????2111??????????????0120110???????????????101??
	Peritresius_martini             ???????????????????????????????????????????????????????????????????????????????????????????????????????????????????????????????????????????????????????????????????????????????????????????00110-0010-01?0101??001000-????120100110101-1000001110?010??????1101-1-?0?011000??????000000?01??1??1???????1???11201????????????????011??001??1????????????????????????????
	Ctenochelys                     1--1010?10110111000011??1101110000000001000001110?000001111-010101111?00102?21020100001011210000110001000111201100101001100??00???02???01001210111-121000111?00011111-1??????0011111?00?00100110-0010-01101010-001000-1110100100110101-1100001110-0100112011101-1--0-01100001---?000000?00111??1012000111000120101?????11?21110-001--001??1?1100110110?1101?????1????1?
	Cabindachelys_landanensis       1--1000?1011011?100012??110111000000?????000011100000001110-01010002100?1021210201000011-121?0000100010000-1201100?0?001100?000?0??????01002200111-12100011100001100??1????????????????????00110-0????????1????????????????????????????????????????????????????????????????????????????????????????????????????????????????????????????????????????????????????????????
	Oligochelone_rupelensis         ???????????????????????????????????????????????????????????????????????????????????????????????????????????????????????????????????????????????????????????????????????????????????????????00000-0??0-0000101?-001000-11101?0100110111-1100001110-0100112011101-1--0-0111??????????????????1???1??????11??0?1?0???????111021?11-0?1??0010???0120110????????????????????
	Erquelinnesia_gosseleti         1--10?0?1011011???001???0?0???00?0??????00?0?1111?0000?1110-01?1000210???021?1020??0001??1???0??????????0????????????????????????????????????????????????????????????????????0101101100000100000-0??0-0(0 1)001010-001000-110012010011??11-10000011?0-010????????01-1--0-011???????????????????1?1?11???0011???01?0?????????????????011??0010???012001?1????????????1?1010?
	Chelydra_serpentina             1--10000001000110020111011010100000000001000011101001000001-01010100010010212202010000101121?00011000100010120010(0 1)10100100001011010200000000101010-12110011000001100011??????0011011000000100000-01012000000110001000-10-00-01002?0101-1100001100-?000112012101-1--0-01100001-1-0010?011001111011120010111010201111200111020011-001--00011?1100001?00010001001-???????0
	Macrochelys_temminckii          1--10000101000110020111001011100000000000000011101001000000-01010000010010212202010010101121?00011000100010120010(0 1)101101000000110102000000000-0110-12100011100001100011??????0011011000000100000-01011000000110001000-10-00-01000-010001100001100-1000112012101-1--0101100001-1-00?00011001111011120010111010201112200111020011-001--00001111000?1?00010001001-10?????0
	Sternotherus_odoratus           1--10000101000110120120-11(0 1)11100100100001000011101000010000-01010102110010212202000000101121?0011001-100010120010000000102001001000210000010100010-12110011000101100011------000000?01001110011010101100001010-00211110--00-01000-0111-110000000111001--??-010021--0100000001-1-11-1-1-001111101111001011101021-111110111020011-011--11101011000?1?00010001101-000????0
	Staurotypus_salvinii            1--1000010100(0 1)110120120-0111110010010010(0 1)010011100000010000-01010102110010212202010000101121?0011100200001112001000012010201100101021?0000000-0010-12110011000101100011------000100?01001010011010101100001010-00210(0 1)?0--00-01000-0111-11?00000011100011101010021--0100000001-1-00-1-1-001111101111001011101021-111?10111020011-001--1110101100001?00010001???????????0
	Kinosternon_subrubrum           1--10000101000110120120-11111100100100001010011101001010000-01010101010010212102000000101121?00111002000010120000001120100001011010210000000101010-12110011000100100011------000100?00101110011010101100001010-00201100--00-01000-0111-110000000111001--??-010021--0100000001-1-11-1-1-0011111011110???11101021-111110111020011-011--11111011000?1?00010001????00?0-0?0
	Dermatemys_mawii                1--10000101(0 1)00110020120-010111000011000010000111010000100020(0 1)1011101010010212101000000101121?0011000210000-1200100000201000110000102(0 1)00000000-0010-12110011001------011------000010?010010100000-0101100001010-00110100--00-01000-0111-1100000000-1000111000?1011--0010000001-1-100100000011110110-001011101020111??10111020011-011--00101?11000?1?0001000?001-0000-0?0
	Baptemys_wyomingensis           1--1000?10110?110020120-010111000011000000000111010000100021010101010?0010212101000?00101121?001(0 1)0002?000101200100001201120???????020000000010?1?0-121000111?1------??1------100010?000001100110-01011000010110001?00-0--00-010???0111-1100000000-100011100011011--1?00000001-1-001100000011?1?111???????????2?111??1?111020?11-011--1???1?1????0??0??10001???????0-0?0
	Emarginachelys_cretacea         1--1000?1011001100201????10110000001000?00000111010000?00?21010101?10????021?102010?001??121?0011?002100010110110?0????1?00?0?????020??000001??0?0-121100110?0001100???------??????????????0011??01011???0?????001?00-0--00-?10??????1-1100001000-10001110?2?0??1--0?00000001-1-00???010??11???111?????????????1??????11102?????0?1--01????1???????0??1000?101-???0-0?0
	Chrysemys_picta                 1--1000010110(0 1)110020110-01011100001100101000011101000000002001010200110010212102000000101121?0011000210000-120010010020101111000010200000000100010-12110011000001100011------0000101110000100000-0100-10001010-001000-0--00-01000-0101-1100000000-100011100011011--1010000001-1-00001000011111011121110111010201111110111020011-011--00011111000?1?00010001????000????0
	Emys_orbicularis                1--10000101000110020111101010100001100001000011101000000000-01010000010000212101000000101120?0011000210000-120010000120100101001010200000000101011-121100110?0001100011------0000?0???????100000-0100-10001010-001000-0--00-01000-0101-11000010010100011100010011-?0100000001-1-00100000??111101112101011101020111111?111020011-011--00?11?1100001?00010001100-0000-0?0
	Geoclemys_hamiltonii            1--10000101000110120111101111100000100001010011101000000000-01010211110000212102000000101121?00110002100010120010000020103101001010200000000100010-12110011110001100011------000010?010000100110-0100-10001010-001100-0--00-0100100111-1100000000-100011100001011--1110000001-1-00101000011111011121010111010201111110111020011-011--0001111100011?00010001????0000-1?0
	Testudo_hermanni                1--1000010110011012011110100--00001100001010011101000000002001010200010000201201000000101121?0011000200000-120010010100100101001010200000000101010-12110011010001100011------0000000000010100000-0100-10000010-001000-0--00-1100100111-1100000000-100011100001001--0010000001-1-00001000011111011121010111010201111110111020011-011--0001111100001?00000001????100????0
	Gopherus_polyphemus             1--10000101100110020120-0100--0000110000(0 1)000011101000010002001010210010100211201000000101121?0010000210100-1200100001001000-11000102200000000-1010-12110011010001100011------0000100010000100000-0100-10000010-001000-0--00-1100100111-1100000000-100011100001001--1010000001-1-00001000011111011121010111010201111110111020011-011--0001111000001?00000001001-100????0
	Chelonoidis_sp.                 1--10000101101(1 2)1012011110100--00001100000000011101000000002001010210010000201201000000101121?001000021000111200100001001000-1001010220(0 1)00000101010-12110011010001110011------0000000000000100000-0100-00000010-001100-0--00-0100100101-1100001000-1000111000101-1--0210000001-1-00000000001101011121010111000201111200111020011-001--0001111000001?00010001001-00?????0
	Platysternon_megacephalum       1--10000101000(1 2)11000111001011100100000000001011101001000001-01010100010010202201000000101121?000100020100101201100000201000011110102000000020-0110-121100111000001001-1------0000001(0 1)01001100000-0100-00000010-001100-0--00-0100100101-1100001000-1000111000101-1--0210000001-1-00000000001101011121010111000201111200111020011-001--0001111000001?00010001101-00?0-0?0
	Apalone_spinifera               1--10100101101110120120-11111110000100100010011110110010001-11111200010110212202100000101121?0020101-10-10-120010110110100000011010201000000100010-120000111000011001-1------000100011100111-00120100-00001010--1-001011000-0101--1--1-------11(0 1)0-1000113013101-1--0-00001----1-----------11010120-0010111000201-11110111020011-001--0011101110011?00010011100-0010-0?0
	Pelodiscus_sinensis             1--10100101101110120120-11111110000100100010011110110010000-11111200010110212202100000101121?0021101-10-10-120010110110100010011010201000000100010-12000011100001100(0 1)11------000100011100111-00120100-00001010--1-001011000-0101--1--1-------1110-10001130131-1-1----00001----------------110?0120-00?011100020--1??10????????????????????????0????????????101-0010-0?0
	Lissemys_punctata               1--10100101101110120120-11111010000100100010011110110010000-11111200000110212202100000101121?0021101-00-20-120010110110100000011010201000000100010-12000011100001100001------000?00???0?0011-00120100-00201010--1-00100--00-0101--1--1-------1110-1000113013101-1--0-00001----1-----------11010120-0010111000201-1--10111020011-001--0111101110011?0??1001?101-001????0
	Carettochelys_insculpta         1--10100101100110120120-11011100100100101000011110000010001-01111010010110210202000?01101121?0021101-10-11(0 1)120010110120113000111010201000010100010-12100011100001100011------000010111100110100120000-00001011000000100--00-01000-1-11-------1000-100011100010021--0100001----1---------??11010110-0010111000201111110111020011-001--0111101000011?0001002211000000-0?1
	Allaeochelys_libyca             1--1??0?1?110?1101201???11????00?0?10???1????1???????????????????????????0211202000001101121?0???10???0?11(0 1)1201??1101201130001?0010201?0001?10?010-12100011100001100011???????????????????????????????????????????????????????????????????????????????????????????????????????????????????????????????????0????????????????????????????????????????????????????????????
	Petrochelys_kyrgyzensis         ?????????0?????101201???????????????0????????1????????????????1??????????02?22021?00001???21???2?101-?0-?0-120010?101101000000??0?020100000??????0-1200?0111?00011001-1------??????????????????????????????????????????????????????????????????????????????????????????????????????????????????????????????????????????????????????????????????????????????????????????
	Adocus_beatus                   1--1000?101100110120120-?10111000011001010000111010000100021010102000?0010202102010?00101121?00111002100010120110000?1011?0???????020000000010?1?0-111000111?00011000-1??????000?101110001100000-0100-100110101001?0(0 1)?0--00-010???0111-1100100000-100011100010001--000000010001000101000101111?100-00101110102?111????111020011-011--0101111000001?0??10001001-???????0
	Chelus_fimbriatus               1--0101010110110(0 1)-20110-01011101--21000011-0011111000000000-01010000001-00202300--000011-120?101000---0000-200-00001132101012001200201000000100010-120001110-0010100011------1001?0???????000111(0 3)0100-10000010-001100-0--00-01000-0101-1100000000-100011100011011--3110000010211001000001-1011111131000010100201011110111120011-101110001101100001?00010001101-0000-0?0
	Phrynops_geoffroanus            0110111010110110(0 1)-20111011011101--21000011-0011101000000000-01010000001-00202300--000011-120?101000---0010-200-00001132101012001210201000000101010-121001100-0011100011------1001?0?10?100000000-0100-10001010-10110100--00-01000-0111-1100000000-100011100011011--1010000010010000000001-1000111131000010000201011110111120011-101110001101100001?0001000100??0000-0?0
	Elseya_dentata                  01101110101101101-00111111011101--21000011-0011101000000002011010000001-00202300--000011-120?101000---0000-200-10000120100012001210201000000100010-1(1 2)1001110-00111001-1------001000010011000000??0100-1000-010-001?1110--00-010???1-11-1-00000000-1000111000?1001--101000001001?00?000001-10?0111131000010?0020101??10111120011-1?11100??101??001??00010001110-???0-0?0
	Chelodina_longicollis           01101110101111110-20111001011101--21000011-0011101000000000-01010000001-00202300--100011-120?101000---0010-200-00001122100012001200201000000100010-121001100-00111001-1------100100000000000000130100-1000-010-00111110--00-01000-0111-1-00000000-100011100011011--0110000010110000000001-1000111131000010100201011110111120011-101110001101110001?00010001100-0000-0?0
	Araripemys_barretoi             1--11110101101110-20111001011100001100101100011101000000000-??11??000?1-01202100--000011-120?102100---0-00-200-???00000101012001210201000000100010-121001100-00111001-1------100100000000010011140100-10001010-001001010-00-01000-1-11-1101001110-000011101111011--0110000011---000000101-100?1111000000101002??011110111?20011-1??????????11?00?1?0??1000101100000-0?0
	Podocnemis_unifilis             1--11100101101110-00121111011110001100001110011101000011002002110000001-11202300--100011-120?101101---0000-200-10000020100010001210201000000100010-120000101-0001100011------000000011000010000(0 1)30100-10001010-00110100--00-01000-1-11-1100000000-00001110001101011101000001001(0 1)001000001-1000111100000010000201011110111120011-101110001101110011?00010001110-0000-0?0
	Pelomedusa_subrufa              1--11100101101110-20120-01011100001100101100011101000010002002110-0---1-11202300--100011-120?101000---0010-200-10000100100012101210201000000101000-121001110-0011100011------0000?0?110000100000-0100-10001010-00110100--00-01000-1-11-1100000000-000011100011010111010000010010000000001-1000111100000010000201011110111020011-101110001101100011?00010001000-0000-0?0
	Galianemys_whitei               1--11100101101110-2012101101110010010000110101110100001(0 1)000-011100000?1-10202200--101011-120?101001---0010-200-0001010010001000?11021100000210?010-120000011-00111001-1------?????????????????????????????????????????????????????????????????????????????????????????????????????????????????????????????????????????????????????????????????????????????????????????0
	Annemys_levensis                001100001011011?00201110?101?10000200010(0 1)000011101000000000-010102000?0??0202101000000101110?0010?0001000??1101100001001000??01???020000010???????1?110-0?11?00011001-1011?0?000000?100000000000-0100-00001010-10110100--00-0100100111-1010101000-100011100010001--00000001000100000000100???????????????????0?00?????11102001010?1--?0?????000001?0??????????????0-0??
	Annemys_latiens                 0010??1?101101??00201110?10???0?0???0???????01?1??0???0??????????????????????101000?0010011??0?1??0???0??????0??0???????0?1????????2???00?0???????0(0 1)110-0?11?0001100???????????????????????00000-0100-00001010-101?0(0 1)?0--00-0100100111-1(0 1)10101000-100011100010001--00000001000100000000100??????????????????????????????????????0??--???????000001?0???????????????????
	Annemys_sp._IVPP_V18106         0110001?10110110002011??01010100002000101000?11101000000000-010102000000102021010100?0101110?001000001000101101100?0?201000?10111?0210?00000101100-1110-0011100011001-1????????????????????????????????????????????????????????????????????????????????????????????????????????????????????????????????????????????????????????????????????????????????????????????????
	Xinjiangchelys_wusu             0110?010101101?00020?????101??0000100010?00001110?0000??????01?1?2?00????0211101000?001??110?00101000100???1201100?0?201000???????0200?0000???????0(0 1)110-0111?00011001-1011???00???0?1????0000000-0?0??00001011010110(0 1)?0--00-0100100111-1100101000-100011100010001--0000000000010000000010000???0?-------1?0?????????????????????????????????0?0001?0??1000010100000-0?0
	Xinjiangchelys_radiplicatoides  0110??1?1011011?00?011????0???0?????0??????00111??00??0???????11?????????02111010?0?0?101111?0?2??0???0-?1012?0?00001201000?001???0200000000201110-1110-0011000011001-1???????0?1?????????100000-0100-0000??10-101?00-0--00-0100100111-1100???000-100011100010001--00000001000100000000100???????????????????0????????111?200101????????????000001????????????????0-0??
	Sinemys_gamera                  01100?1?10110111002011??1101010??02100?000?0011???0??0?0??0-0????????????1202201000000101110?00?00000100010120110010?001000??00??00220?1000???????-1110-0111?00011001-1????????????????????00001?0????????1???????100-10-0??010??????1-?10???1????100???????1?00???00????0????1??????00?????????????????????????????????????????????????????001001?????????????????????
	Sinemys_lens                    0010??1?101101?100201????101??0??02?0000???00111??0000??0?????????0???????202201000?0?1??1?0?00100000?00010110110??????10?0???????022??1000???????-1110-0111?0001100??1??????00????????????0000??0100-00001010-001100-10-00-0100101--1-1101001(0 1)00-1000112?1010001--00001000???1??0?0000?10?1?0?????0?????????0???1??????????????0?????????????????????1000?????000?????
	Dracochelys_bicuspis            ???1000?101101??0??01????1010100001?0?????000111010001?0001-010100000?00?020?101010000101111?001010001000101201?0??0?2010?????????02???0000???????10110-0?11?0001100??1??????000?00?0?0?0010000??1100-00001010-001?00-10-00-0110101-0??1101?01100-1000????1??0001--0000000????????????????0111?110-000001000?0010????01110200???0???????????0?0001?0???000????????????0
	Ordosemys_sp._IVPP_V12092       0010000-1011011?0010111?0?0101000?1?001?0?00011101000000000-010102000?00102021011101(0 1)010111??00101002?00?101201?00100201?00??0011002?0?1000???1???-1110-0011?000????1-1???????????????????????????????????????????????????????????????????????????????????????????????010?????????????????????????????????0????????????????????????????????????????????????0???????????
	Judithemys_sukhanovi            ???1??0?101?01??0?101????101???0001?001000?00111??0?00?000??010102000?0??021210???0?001??121?001010001000101200100?0100100????????0????1000010101?-1110-0111?000????1-1??????000100??????0?00000?0100-00001010-001?00-0--00-01001001?1-1100001000-1000112011?0001--0000000001-1?0000000(0 1)00?111011120(0 1)0001(0 1)0102?10112101110200?1-0?1--00??1?1000001?0??1000?????00?0-??0
	Kirgizemys_hoburensis           0011000?10110110001011110101010?0020001010?0011101000000000-010102000?001020?101000000101111?0010?000100010110010010100100001001??02?0?100001010?0-1111-0110?0001100011??????0001?0????????00000-0100-000010110101?00-0--00-010???0111-1100001000-100011201110001--0?00000001-1?0000000(0 1)10?111?111200000110??2?10?????????2???1-0?1?????????0?0001?????????????????????
	Kirgizemys_dmitrievi            ???1000?1011001?001?111??101010000200010000001110?0000?0001-000101000?00102021020?00001011?1?00100000?000????00100?0??01000??00???02?0?1000?1110??-1111-0?1??00011101-???????000100?000000??????????????????????????????-0??????????????????????????????20?1???????????????????????????????????????????????????????????????????????????????????????????????????????????
	Meiolania_planiceps             00000000101000101000110-000101000100110000000110010000000020010102100000102103110000(0 1)0101121?001(0 1)100000000-12001100000(0 1)11211100110020?0000000-101010111-0111100001101-11111110000000000100000000-?100-00???????001000-0--00-?1????0101-0?00101100-0000110000?0011--000000000001000????????010001112000000000000?0022011110000101011--00001??000000?000000010-0-0000-0?0
	Chubutemys_copelloi             ???1000?101000?01?0011???10000000?000??00000011???0??000000-011102000????0202101?000001??110?0011000000001?010010000?00110???????0020??0000???????100-------????????1-1????????????????????00????0?????????????0???0??????????0???????????0???????????????????????????????????????????????????1?1?????????0?????0?????1110?0???????????????????????????????????????????
	Eubaena_cephalica               0000002?10100011002011???1011100001000000001011101000000001-0101020001000021210100000011-121?00101000?000101201100000201020??00???1210?0001010?110200-------?00011011-1??????0000?0???????0????????????????????????????????????????????????????????????????????????????????????????????????????????????????????????????????????????????????????????????????????????????
	Arundelemys_dardeni             0100001?1011001??020110-1?01?1??0???0????0?10?1101000000001-0101000000?0?02??101000000101111?001010001000111201?000000010200101110020?000000101110200-------0000????1-1????????????????????????????????????????????????????????????????????????????????????????????????????????????????????????????????????????????????????????????????????????????????????????????????
	Pleurosternon_bullockii         0110001?1011001001001?1?110111000011000000010111010000?0000-01??00000????020110110000010111??0020?00010-0101101?00?0??????01100111022110001010111(0 1)200---????00001100??1????????????????????0000130??0-0?101010-001?00-0--00-01000-1-11-0100100000-00001?1000??010101000000010010000000000000???0--------??0?000?????????????????0?1--00????????????????????????????????
	Glyptops_plicatulus             01100?1?1011001?0?0011???101?100?0100000?0010111???0?0?00?1-0101000?0????0201101?00000101111?0020?00010-0101101??0?002?100?1100???0211?000101011?0200---????0000??????1??????00?0??0????0?00000100100-00001010-001?00-0--00-0100100111-0100100000-0000111000110101010000000000100000000000?00010--------??0?000101???011112001010?1--00??1?10000?1?0???????????????????
	Kallokibotion_bajazidi          0000??0?10110010100011???10???00000000000??001100100000?00??110102??0????0202102000?00101111??0??00???0001?1200?00?00-1112111000101200000000101111-10-------000011001-1??????00?1???????00?00000-0000-00101010-???000-0--00-010011??1??00?000?000-0000111000??00011?20000000001000?0000000?00000--------0?0???????--001110100101011--0000???000000?????????????????????
	Eileanchelys_waldmanni          00000?1?10110??0?-001????1011?0000?00??0?00???11010000??0???01?100000????020?100-000001????0?????00???0?0??01010?00000(0 1)1000010?01002010?000?????????????????100011001-1??????10????????????00??0-0????00?0001??101?00-0--00-01001001?1-0000????00-00001?0000?????????0???0?00???00?0????00?????????????????????????????????????????????????????????????????????????????
	Kayentachelys_aprix             00000010101100101-00000-110111000000000000000?110?000000001-010100000????0201100--0010100010?0010000000000-0101000?0?001000?-0???001-101000-11111(0 1)000-------?0001100--0??????1000?0?000000000000-0000-00000000-00?100-0--00-00000-0111-0000001000-0000010000?000010000000000001000000000000?0?00--------??0000000100001010?00101011--00001?10?000??????000????????0-1??
	Australochelys_africanus        ????10??000??0101-00000-1?0????0000??000?0000?10??00?000001-0?01?01000???01?00-0--000?1??110?00?0000000000-00000?01??0?0??0?-??0?010-1-00?0-211?10000-------????????--0????????????????????????????????????????????????????????????????????????????????????????????????????????????????????????????????????????????????????????????????????????????????????????????????

;

END;
BEGIN ASSUMPTIONS;
	TYPESET * UNTITLED   =  unord:  1 -  6 8 -  14 16 -  18 20 -  21 23 -  34 36 -  61 63 -  65 67 69 -  74 76 -  77 79 81 -  90 92 -  94 96 -  104 106 -  108 110 -  118 120 -  124 126 -  131 134 -  139 141 -  143 145 -  148 150 -  206 208 -  209 211 -  224 226 -  255 257 -  290 292 -  301 303 -  314 316 -  334 336 -  345 348 -  359, ord:  7 15 19 - 22\3 35 62 66 68 75 - 78\3 80 91 95 105 109 119 125 132 -  133 140 144 149 207 - 210\3 225 256 291 302 315 335 346 -  347;

	EXSET * UNTITLED  = ;

	WTSET * UNTITLED  =  1: 1 -  359 ;

END;

BEGIN MESQUITECHARMODELS;
	ProbModelSet * UNTITLED   =  'Mk1 (est.)':  1 -  359;
ProbModelSet Probability_Model_Set   =  'Mk1 (est.)':  1 -  359;
END;

Begin MESQUITE;
		MESQUITESCRIPTVERSION 2;
		TITLE AUTO;
		tell ProjectCoordinator;
		timeSaved 1745830624976;
		getEmployee #mesquite.minimal.ManageTaxa.ManageTaxa;
		tell It;
			setID 0 4493390330638946459;
		endTell;
		getEmployee #mesquite.charMatrices.ManageCharacters.ManageCharacters;
		tell It;
			setID 0 4617114765766291586;
			mqVersion 275;
			checksumv 0 3 1215719299 null  getNumChars 359 numChars 359 getNumTaxa 97 numTaxa 97   short true   bits 31   states 31   sumSquaresStatesOnly 65702.0 sumSquares 65702.0 longCompressibleToShort false usingShortMatrix true   NumFiles 1 NumMatrices 1;
			mqVersion;
		endTell;
		getWindow;
		tell It;
			suppress;
			setResourcesState false false 192;
			setPopoutState 400;
			setExplanationSize 0;
			setAnnotationSize 0;
			setFontIncAnnot 0;
			setFontIncExp 0;
			setSize 1920 940;
			setLocation -9 0;
			setFont SanSerif;
			setFontSize 10;
			getToolPalette;
			tell It;
			endTell;
			desuppress;
		endTell;
		getEmployee  #mesquite.minimal.ManageTaxa.ManageTaxa;
		tell It;
			showTaxa #4493390330638946459 #mesquite.lists.TaxonList.TaxonList;
			tell It;
				setTaxa #4493390330638946459;
				getWindow;
				tell It;
					newAssistant  #mesquite.lists.DefaultTaxaOrder.DefaultTaxaOrder;
					newAssistant  #mesquite.lists.TaxonListCurrPartition.TaxonListCurrPartition;
					setExplanationSize 30;
					setAnnotationSize 20;
					setFontIncAnnot 0;
					setFontIncExp 0;
					setSize 1728 873;
					setLocation -9 0;
					setFont SanSerif;
					setFontSize 10;
					getToolPalette;
					tell It;
					endTell;
				endTell;
				showWindow;
				getEmployee #mesquite.lists.ColorTaxon.ColorTaxon;
				tell It;
					setColor Red;
					removeColor off;
				endTell;
				getEmployee #mesquite.lists.TaxonListAnnotPanel.TaxonListAnnotPanel;
				tell It;
					togglePanel off;
				endTell;
			endTell;
		endTell;
		getEmployee  #mesquite.charMatrices.BasicDataWindowCoord.BasicDataWindowCoord;
		tell It;
			showDataWindow #4617114765766291586 #mesquite.charMatrices.BasicDataWindowMaker.BasicDataWindowMaker;
			tell It;
				getWindow;
				tell It;
					getTable;
					tell It;
						rowNamesWidth 79;
					endTell;
					setExplanationSize 30;
					setAnnotationSize 20;
					setFontIncAnnot 0;
					setFontIncExp 0;
					setSize 1728 873;
					setLocation -9 0;
					setFont SanSerif;
					setFontSize 10;
					getToolPalette;
					tell It;
						setTool mesquite.charMatrices.BasicDataWindowMaker.BasicDataWindow.ibeam;
					endTell;
					setActive;
					setTool mesquite.charMatrices.BasicDataWindowMaker.BasicDataWindow.ibeam;
					colorCells  #mesquite.charMatrices.NoColor.NoColor;
					colorRowNames  #mesquite.charMatrices.TaxonGroupColor.TaxonGroupColor;
					colorColumnNames  #mesquite.charMatrices.CharGroupColor.CharGroupColor;
					colorText  #mesquite.charMatrices.NoColor.NoColor;
					setBackground White;
					toggleShowNames on;
					toggleShowTaxonNames on;
					toggleTight off;
					toggleThinRows off;
					toggleShowChanges on;
					toggleSeparateLines off;
					toggleShowStates on;
					toggleAutoWCharNames on;
					toggleAutoTaxonNames off;
					toggleShowDefaultCharNames off;
					toggleConstrainCW on;
					toggleBirdsEye off;
					toggleShowPaleGrid off;
					toggleShowPaleCellColors off;
					togglePaleInapplicable on;
					toggleShowBoldCellText off;
					toggleAllowAutosize on;
					toggleColorsPanel off;
					toggleDiagonal on;
					setDiagonalHeight 80;
					toggleLinkedScrolling on;
					toggleScrollLinkedTables off;
				endTell;
				showWindow;
				getWindow;
				tell It;
					forceAutosize;
				endTell;
				getEmployee #mesquite.charMatrices.ColorByState.ColorByState;
				tell It;
					setStateLimit 9;
					toggleUniformMaximum on;
				endTell;
				getEmployee #mesquite.charMatrices.ColorCells.ColorCells;
				tell It;
					setColor Red;
					removeColor off;
				endTell;
				getEmployee #mesquite.categ.StateNamesStrip.StateNamesStrip;
				tell It;
					showStrip off;
				endTell;
				getEmployee #mesquite.charMatrices.AnnotPanel.AnnotPanel;
				tell It;
					togglePanel off;
				endTell;
				getEmployee #mesquite.charMatrices.CharReferenceStrip.CharReferenceStrip;
				tell It;
					showStrip off;
				endTell;
				getEmployee #mesquite.charMatrices.QuickKeySelector.QuickKeySelector;
				tell It;
					autotabOff;
				endTell;
				getEmployee #mesquite.charMatrices.SelSummaryStrip.SelSummaryStrip;
				tell It;
					showStrip off;
				endTell;
				getEmployee #mesquite.categ.SmallStateNamesEditor.SmallStateNamesEditor;
				tell It;
					panelOpen true;
				endTell;
			endTell;
		endTell;
		getEmployee  #mesquite.charMatrices.ManageCharacters.ManageCharacters;
		tell It;
			showCharacters #4617114765766291586 #mesquite.lists.CharacterList.CharacterList;
			tell It;
				setData 0;
				getWindow;
				tell It;
					newAssistant  #mesquite.lists.DefaultCharOrder.DefaultCharOrder;
					newAssistant  #mesquite.lists.CharListInclusion.CharListInclusion;
					newAssistant  #mesquite.lists.CharListPartition.CharListPartition;
					newAssistant  #mesquite.stochchar.CharListProbModels.CharListProbModels;
					newAssistant  #mesquite.parsimony.CharListParsModels.CharListParsModels;
					getTable;
					tell It;
						columnWidth 1 205;
						columnWidth 2 67;
					endTell;
					setExplanationSize 30;
					setAnnotationSize 20;
					setFontIncAnnot 0;
					setFontIncExp 0;
					setSize 1728 873;
					setLocation -9 0;
					setFont SanSerif;
					setFontSize 10;
					getToolPalette;
					tell It;
						setTool mesquite.lists.CharacterList.CharacterListWindow.arrow;
					endTell;
				endTell;
				showWindow;
				getEmployee #mesquite.lists.CharListAnnotPanel.CharListAnnotPanel;
				tell It;
					togglePanel off;
				endTell;
			endTell;
		endTell;
		getEmployee  #mesquite.parsimony.ManageTypesets.ManageTypesets;
		tell It;
			showList 0 #mesquite.parsimony.TypesetList.TypesetList;
			tell It;
				setData 0;
				getWindow;
				tell It;
					setExplanationSize 30;
					setAnnotationSize 20;
					setFontIncAnnot 0;
					setFontIncExp 0;
					setSize 1728 873;
					setLocation -9 0;
					setFont SanSerif;
					setFontSize 10;
					getToolPalette;
					tell It;
					endTell;
				endTell;
				showWindow;
			endTell;
		endTell;
		endTell;
end;
