# Supplementary material for: A redescription of Glyptochelone suyckerbuykii (Ubaghs, 1879), an enigmatic fossil sea turtle (Chelonioidea) from the Maastrichtian of the Netherlands and Belgium, sheds new light on fossil sea turtle shell variation and neural bone homology
Source: Swiss J Palaeontol. 2025 Oct 1;144(1):62. doi: 10.1186/s13358-025-00389-y (PMC12488835; doi:10.1186/s13358-025-00389-y)
Supplement: Supplementary file 4 — Additional file 4. All of the MPTs obtained with implied weighting k=12. [file 13358_2025_389_MOESM4_ESM.tre]

#NEXUS
begin taxa;
	dimensions ntax=97;
	taxlabels
	Adocus_beatus
	Allaeochelys_libyca
	Allopleuron_hoffmanni
	Angolachelys_mbaxi
	Annemys_latiens
	Annemys_levensis
	'Annemys_sp._IVPP_V18106'
	Apalone_spinifera
	Araripemys_barretoi
	Archelon_ischyros
	Argillochelys_cuneiceps
	Arundelemys_dardeni
	Australochelys_africanus
	Baptemys_wyomingensis
	Bouliachelys_suteri
	Brachyopsemys_tingitana
	Cabindachelys_landanensis
	Calcarichelys_gemma
	Caretta_caretta
	Carettochelys_insculpta
	Chelodina_longicollis
	Chelonia_mydas
	'Chelonoidis_sp.'
	Chelosphargis_advena
	Chelus_fimbriatus
	Chelydra_serpentina
	Chrysemys_picta
	Chubutemys_copelloi
	Ctenochelys
	Dermatemys_mawii
	Dermochelys_coriacea
	Desmatochelys_lowii
	Desmatochelys_padillai
	Dracochelys_bicuspis
	Eileanchelys_waldmanni
	Elseya_dentata
	Emarginachelys_cretacea
	Emys_orbicularis
	Eochelone_brabantica
	Eosphargis_breineri
	Eretmochelys_imbricata
	Erquelinnesia_gosseleti
	Eubaena_cephalica
	Galianemys_whitei
	Geoclemys_hamiltonii
	Glyptochelone_suyckerbuykii
	Glyptops_plicatulus
	Gopherus_polyphemus
	Judithemys_sukhanovi
	Jurassichelon_oleronensis
	Kallokibotion_bajazidi
	Kayentachelys_aprix
	Kinosternon_subrubrum
	Kirgizemys_dmitrievi
	Kirgizemys_hoburensis
	Lepidochelys_kempii
	Lepidochelys_olivacea
	Leyvachelys_cipadi
	Lissemys_punctata
	Macrochelys_temminckii
	Meiolania_planiceps
	Natator_depressus
	Nichollsemys_baieri_
	Notochelone_costata
	Ocepechelon_bouyai
	Oligochelone_rupelensis
	'Ordosemys_sp._IVPP_V12092'
	Pelodiscus_sinensis
	Pelomedusa_subrufa
	Peritresius_martini
	Petrochelys_kyrgyzensis
	Phrynops_geoffroanus
	Platysternon_megacephalum
	Plesiochelys_bigleri
	Plesiochelys_etalloni
	Plesiochelys_planiceps
	Pleurosternon_bullockii
	Podocnemis_unifilis
	Portlandemys_mcdowelli
	Procolpochelys_charlestonensis
	Proganochelys_quenstedtii
	Protostega_gigas
	Puppigerus_camperi
	Rhinochelys_nammourensis
	Rhinochelys_pulchriceps
	Sandownia_harrisi
	Santanachelys_gaffneyi
	Sinemys_gamera
	Sinemys_lens
	Solnhofia_parsonsi
	Staurotypus_salvinii
	Sternotherus_odoratus
	Testudo_hermanni
	Thalssemys_bruntrutana
	Toxochelys_latiremis
	Xinjiangchelys_radiplicatoides
	Xinjiangchelys_wusu
;
end;
begin trees;
	tree tnt_1 = [&U] (Proganochelys_quenstedtii,(Australochelys_africanus,(Kayentachelys_aprix,(Eileanchelys_waldmanni,(Chubutemys_copelloi,(Meiolania_planiceps,(Kallokibotion_bajazidi,((('Ordosemys_sp._IVPP_V12092',(Thalssemys_bruntrutana,((Portlandemys_mcdowelli,(Jurassichelon_oleronensis,(Plesiochelys_bigleri,(Plesiochelys_planiceps,Plesiochelys_etalloni)))),(Solnhofia_parsonsi,(Leyvachelys_cipad…
	tree tnt_2 = [&U] (Proganochelys_quenstedtii,(Australochelys_africanus,(Kayentachelys_aprix,(Eileanchelys_waldmanni,(Chubutemys_copelloi,(Meiolania_planiceps,(Kallokibotion_bajazidi,(((Thalssemys_bruntrutana,('Ordosemys_sp._IVPP_V12092',((Portlandemys_mcdowelli,(Jurassichelon_oleronensis,(Plesiochelys_bigleri,(Plesiochelys_planiceps,Plesiochelys_etalloni)))),(Solnhofia_parsonsi,(Leyvachelys_cipad…
	tree tnt_3 = [&U] (Proganochelys_quenstedtii,(Australochelys_africanus,(Kayentachelys_aprix,(Eileanchelys_waldmanni,(Chubutemys_copelloi,(Meiolania_planiceps,(Kallokibotion_bajazidi,((((Thalssemys_bruntrutana,'Ordosemys_sp._IVPP_V12092'),((Portlandemys_mcdowelli,(Jurassichelon_oleronensis,(Plesiochelys_bigleri,(Plesiochelys_planiceps,Plesiochelys_etalloni)))),(Solnhofia_parsonsi,(Leyvachelys_cipa…
	tree tnt_4 = [&U] (Proganochelys_quenstedtii,(Australochelys_africanus,(Kayentachelys_aprix,(Eileanchelys_waldmanni,(Chubutemys_copelloi,(Meiolania_planiceps,(Kallokibotion_bajazidi,((('Ordosemys_sp._IVPP_V12092',(Thalssemys_bruntrutana,((Portlandemys_mcdowelli,(Jurassichelon_oleronensis,(Plesiochelys_bigleri,(Plesiochelys_planiceps,Plesiochelys_etalloni)))),(Solnhofia_parsonsi,(Leyvachelys_cipad…
	tree tnt_5 = [&U] (Proganochelys_quenstedtii,(Australochelys_africanus,(Kayentachelys_aprix,(Eileanchelys_waldmanni,(Chubutemys_copelloi,(Meiolania_planiceps,(Kallokibotion_bajazidi,(((Thalssemys_bruntrutana,'Ordosemys_sp._IVPP_V12092',((Portlandemys_mcdowelli,(Jurassichelon_oleronensis,(Plesiochelys_bigleri,(Plesiochelys_planiceps,Plesiochelys_etalloni)))),(Solnhofia_parsonsi,(Leyvachelys_cipadi…
end;
begin figtree;
	set appearance.backgroundColorAttribute="Default";
	set appearance.backgroundColour=#ffffff;
	set appearance.branchColorAttribute="User selection";
	set appearance.branchColorGradient=false;
	set appearance.branchLineWidth=1.0;
	set appearance.branchMinLineWidth=0.0;
	set appearance.branchWidthAttribute="Fixed";
	set appearance.foregroundColour=#000000;
	set appearance.hilightingGradient=false;
	set appearance.selectionColour=#2d3680;
	set branchLabels.colorAttribute="User selection";
	set branchLabels.displayAttribute="Branch times";
	set branchLabels.fontName="sansserif";
	set branchLabels.fontSize=8;
	set branchLabels.fontStyle=0;
	set branchLabels.isShown=false;
	set branchLabels.significantDigits=4;
	set layout.expansion=0;
	set layout.layoutType="RECTILINEAR";
	set layout.zoom=0;
	set legend.attribute=null;
	set legend.fontSize=10.0;
	set legend.isShown=false;
	set legend.significantDigits=4;
	set nodeBars.barWidth=4.0;
	set nodeBars.displayAttribute=null;
	set nodeBars.isShown=false;
	set nodeLabels.colorAttribute="User selection";
	set nodeLabels.displayAttribute="Node ages";
	set nodeLabels.fontName="sansserif";
	set nodeLabels.fontSize=8;
	set nodeLabels.fontStyle=0;
	set nodeLabels.isShown=false;
	set nodeLabels.significantDigits=4;
	set nodeShapeExternal.colourAttribute="User selection";
	set nodeShapeExternal.isShown=false;
	set nodeShapeExternal.minSize=10.0;
	set nodeShapeExternal.scaleType=Width;
	set nodeShapeExternal.shapeType=Circle;
	set nodeShapeExternal.size=4.0;
	set nodeShapeExternal.sizeAttribute="Fixed";
	set nodeShapeInternal.colourAttribute="User selection";
	set nodeShapeInternal.isShown=false;
	set nodeShapeInternal.minSize=10.0;
	set nodeShapeInternal.scaleType=Width;
	set nodeShapeInternal.shapeType=Circle;
	set nodeShapeInternal.size=4.0;
	set nodeShapeInternal.sizeAttribute="Fixed";
	set polarLayout.alignTipLabels=false;
	set polarLayout.angularRange=0;
	set polarLayout.rootAngle=0;
	set polarLayout.rootLength=100;
	set polarLayout.showRoot=true;
	set radialLayout.spread=0.0;
	set rectilinearLayout.alignTipLabels=false;
	set rectilinearLayout.curvature=0;
	set rectilinearLayout.rootLength=100;
	set scale.offsetAge=0.0;
	set scale.rootAge=1.0;
	set scale.scaleFactor=1.0;
	set scale.scaleRoot=false;
	set scaleAxis.automaticScale=true;
	set scaleAxis.fontSize=8.0;
	set scaleAxis.isShown=false;
	set scaleAxis.lineWidth=1.0;
	set scaleAxis.majorTicks=1.0;
	set scaleAxis.minorTicks=0.5;
	set scaleAxis.origin=0.0;
	set scaleAxis.reverseAxis=false;
	set scaleAxis.showGrid=true;
	set scaleBar.automaticScale=true;
	set scaleBar.fontSize=10.0;
	set scaleBar.isShown=true;
	set scaleBar.lineWidth=1.0;
	set scaleBar.scaleRange=0.0;
	set tipLabels.colorAttribute="User selection";
	set tipLabels.displayAttribute="Names";
	set tipLabels.fontName="sansserif";
	set tipLabels.fontSize=10;
	set tipLabels.fontStyle=0;
	set tipLabels.isShown=true;
	set tipLabels.significantDigits=4;
	set trees.order=false;
	set trees.orderType="increasing";
	set trees.rooting=false;
	set trees.rootingType="User Selection";
	set trees.transform=true;
	set trees.transformType="cladogram";
end;
