# Supplementary material for: A redescription of Glyptochelone suyckerbuykii (Ubaghs, 1879), an enigmatic fossil sea turtle (Chelonioidea) from the Maastrichtian of the Netherlands and Belgium, sheds new light on fossil sea turtle shell variation and neural bone homology
Source: Swiss J Palaeontol. 2025 Oct 1;144(1):62. doi: 10.1186/s13358-025-00389-y (PMC12488835; doi:10.1186/s13358-025-00389-y)
Supplement: Supplementary file 5 — Additional file 5. All of the MPTs obtained with implied weighting k=7. [file 13358_2025_389_MOESM5_ESM.tre]

#NEXUS
begin data;
dimensions ntax=97 nchar=359;
format missing=? symbols="0~4";
matrix
Proganochelys_quenstedtii 0000100?000000101?00000?0001010000000000?010001000000000001?000000100100000??0?0??00000??000?0010000000000?000?0001000000?0??0?0?000?0?0000?200100000????????0001010??0??????000000000000000000{01}00000??0??0000?00000100??00???0???010000?00?00000?0000000000?0??0100?0000000000100000000??010000????????000000000000000000000000010??00000?0000000?000000000?0?0000?1?0
Thalssemys_bruntrutana ??????????1??????????????10????0001???????????1?????00?????????????????????????????????????????????????????????1?0????0??????????????????????????????????????????????????????00???0???1??1000000?0??0?000010110?02000?0?000?01102???11?01000?1110?100????0?11?011??0000000???????000000000100?00????????0?0000?101???00?1121?1?10?1?????0111??1001?0?01012110100110?0?1
Jurassichelon_oleronensis 0010001?10110110001011110100??00001000010000011101000000001?01110000000010212102000110101111001101001100110120100010?00100010001100212000000200110?111000011100011001?1????????????????????0000??0100?00201010?0???0?????????10???????????0???1?0?100???10???1001????????00??????0?0?00???11??00????????0?0??1???????????????????????????1????????????????????????0?1??
Portlandemys_mcdowelli 0010001?1011011??00011110?00?????0??000100?0011101000000001?010100000000102?2102010110101111000001000100?101201?0010100100010001{01}00212000000200110?121000011000011001?1??????000000?1001010????????????????????????????????????????????????????????????????????????????????????????????????????????????????????????????????????????????????????????????????????????????
Plesiochelys_planiceps ???0000?1011011?00?011110100??0?0?2?00?100?0?11?0100?000001?011100000000102?2102010110101121001000001100110110110010120100000001110202000000210110?121000011100011001?1??????00000011011010????????????????????????????????????????????????????????????????????????????????????????????????????????????????????????????????????????????????????????????????????????????
Plesiochelys_etalloni 0011000?1011011?00?011110100??00001000010000111101000000001?0101000000001020210201011010112?00100000110010?1200??????????0000001110202000000210100?121000011100011001?1??????0000000101101000000?0100?000010110001?0100??00?0000100011?0100000{01}00?1000111000?10?1??10000000100100000000000????????????????????010?????1111??????0?1??0?????1??00110?001000?????????????
Plesiochelys_bigleri ?????????????????0?011110100??0000???0010000?1????????000?1??101?????????020210201011010112100100?0011001101100?00100?0100000001110202000000200010?111000011100011001?1????????????????????00000?0??0?00101010?00100100??0??0000100011?01000?0{01}00?1000111000110?1??1?000000100100000000000????????????????????????????1111?0??????1??0?1??1??000??0??0????????????0?10?
Solnhofia_parsonsi 0011000?1011011??100111101010100001?00?000?0011100000000100?1111100200001020210201011010112100001001?0001101100???100201110{01}0000110200000000100110?121000111000011001?1??????0111001111101000000?0????0?001010?001?00010?00?01002?01?1?0100?01100?100????????1001??10000000??????000?000??110?00????????0?0????1?1????111120????0??????0?1?1?00011?0?01000?0???0000?1?0
Sandownia_harrisi 0111001?1011011?0000121101010100000000?0?000011100000011110?01010002100010202202000110101111?0001101??00110121100000010?0?010001010201000?00000010?111000111000011001?1??????01010??1111011????????????????????????????????????????????????????????????????????????????????????????????????????????????????????????????????????????????????????????????????????????????
Brachyopsemys_tingitana 0111000?10110110100011??0101010000000000?000011110000000110?010110021001102?21020001101??1?1?0000101?10011112111000010010?0?0?????0201????0?2??0?0?121000111?0001110011??????010100?1111011????????????????????????????????????????????????????????????????????????????????????????????????????????????????????????????????????????????????????????????????????????????
Leyvachelys_cipadi 0001??1?10110110100012???100??00000000001000011101000000110?0111000?1?0?102022020?01101011?1?0000?01??001111211100?00?0?010???????0??1????000011?0?1210?0111?000??????1??????01???0?????0?1?????00??0??0???????001?0??0??00?0???????1??1?????0?????????????????????1??????????????????????111?01????????1?0??201??????????2?0???0????0?0????1000?1?0???000?????????????
Angolachelys_mbaxi ???1000?101101?0100012???101110000000010?00001101?0000?1110??101?0021????02?22020?011010?1?10020??01?1?0?0?1210000?0?1010?????????02?2??000????????1210?0111?00011001?1??????0101???????????????????????0??????????????????????????????????????????????????????????????????????????????????????????????????????????????????????????????????????????????????????????????
Rhinochelys_pulchriceps 00100000111100211000110?0100??00000000011000011100000000001?0111010100001020{12}10201000011?1211011010011001111200?0000020100000000010202000002200210?121000011000011001?1??????0011001?000000????????????????????????????????????????????????????????????????????????????????????????????????????????????????????????????????????????????????????????????????????????????
Santanachelys_gaffneyi 0010000?101100?11?00110??100??000000000??00001110?00000000??011101010?001021?1020?0?0011?121?010000011001101200100?0???10?????0????2???0000????????1200?0011??????????1??????00???0????????00000?0??0?00001010?001?00?11100?01000???01?0000?01100?0110112012?01?1??0?0010?0???????????????11???????????0???????1?1????111021????0????0???1?1??2???0101101021010?1?1???1
Bouliachelys_suteri 0011000?0010001??000110?0100??000?00?0?1?0?0011100000000001?0111010100001020010201010011?121101011001100111120010000020100010000010202100002210210?121000111000011101?1??????0011011100?001????????????????????????????????????????????????????????????????????????????????????????????????????????????????????????????????????????????????????????????????????????????
Notochelone_costata ????000?1011002??0?0110?0?00??00?000???1?0000111000?0000001??1110100010010???102000?0?11?121?010000011001111200???1???0??0000010010200000?02210210?121000011000011001?1??????0011???????????????????????0???10????????????????????????????????????????????????????????????????????????????????????????????0????????????????????????????????????????????????????????????
Ocepechelon_bouyai 0000?010101101?0000011???100??000000001?10000111100000?0000?011101000?00?02021020?0?001011210020?100110010?1200000?0120100???????002??00000221?1???1210?0111?000????1?1????????????????????????????????????????????????????????????????????????????????????????????????????????????????????????????????????????????????????????????????????????????????????????????????
Desmatochelys_lowii 00100010101100110001111?0100??00000000010000011101000000001?011101010?001020110201000011?121?000110011001??12001000???0???0?001?00021200000221021??121000111000011101?1??????0001?????????100000?0100?0100101??0??001111100?010???01?1??100001110?021011201?101?1??0?011000???????????????1011011120??0010000201??????111021111?0?1??0011101112011011111102?????1?101??
Desmatochelys_padillai 0010??1?101100?10011?????100??000000000?100001110??000?000??01110???0?0010201102??0?001??121101001002?001111200100?01201000???????02?2?0000????????1210?0011?00011101?1??????00???????0?00?00000?0100?00?01010?0??00??1110??0?0???01?1????0001????????????????????????????????????????????10110111200000100002?10?????1110211???????????????112011??11?11021????1?????1
Rhinochelys_nammourensis 0010??00111100?10?00?????100??000000000???0001110??0?0????????????????????????????????1??????0?????????????????1000????????????????????????????????????????????????????????????????????????00010?0??0?00001010?001?00?10?00?00000??????1100?01110?0110112012101?1??0?0010?????????????????????????????????????01????????????????0???????????1?2??1?111111021010?1?????1
Chelosphargis_advena 0010??0?1011001110?01???0100??00000000???00?01110?0000??0?1?01???????????0?0?10????0?01??1??1??????????????120??0???020????????????????????????1?0?1210?0011????????1????????0011?????0??010?010????0?00?01?????01000?11100?01?00???01?110?0?11?000110112012101?1??0?0110???????????????????????????????????????????????????????0??????????????????????????????????????
Calcarichelys_gemma 1??1??0?101?00???0?011??????????00?000?????0?1110?00000???1?{01}1??0????????02?21020100001??12110?0?00???0010?1200100?00201000?0?????020??000022??210?1210?0011?0001100??1??????0011??????????0?010??110?00001010??01000?11100?01?00?1??1?110?0011?0?0110112112101?1??0?011?0001????0?0000??????????????????????201????????????????0????????1?????????????????????????????
Protostega_gigas 1??0??00101000??0?00?????100??000000?0???00001110?001000?01?011100000???102?21?21?0?0?1??1?1102??102?1011??1?0?100?0?0?1000???????02???000?????2???1200?0011?000??????1??????000100??00?0001?010?0100?00001010?001000?11110?00000?1?11????0??1110?0210112112101?1??0?01101????????????????111?011120????10000201011110111021111?001??00111011130111111111021010010101?1
Archelon_ischyros 1??0??00101000?00?001????100??00000?0001000011110?001000?01?011100000????021210???0?0?1011211020?102??011??1200100?0?0?10?0???????02???000???????????????????000??????1??????0001?0???????11?010?0100?000010110001000?11110?00000?1?11????0??1110?0210112112101?1??0?01101????????????????101?011?????????0??201?11110111021111?011??00111011130111111111021010010101?1
Dermochelys_coriacea 1??10100101000001?00100?0000??00000000010010011100000100010?0101010000011021210100000011?1210021?002??0000?1200000{01}00001030?01?0010202000000210111?1211?0111000011101?1??????0001011??0?2011??0??0110??0?0?1????1?00??????????0???1??1???????111??0011?????1101?1??0?01111????????????????111101112000110000120?011110111021111?001??0011?010131110100111021001?1?11101
Eosphargis_breineri 1??1??0?101000??1?00?????100??0000000?????0001110?0001?0011?010101010????02??10???000?1??1200020?002??1000?1200000?00?0111????????0????0110????????1211?011?????????1?1????????????????????1?01??0????????00?0??0?????11111???????????????????11??011?????????????????1111?????????????????11?01????????0?0?????????????????1????01????11?01013111?1???110?1????1?101??
Glyptochelone_suyckerbuykii ???????????????????????????????????????????????????????????????????????????????????????????????????????????????????????????????????????????????????????????????????????????????????????????00001{02}0100?00001012200?000?11001?01001?0111?1100001110?0100?12011?01?1??0?01110????????0000??0????????????????????201??1??????????????01??0011?????????????????????????100??
Lepidochelys_olivacea 1??10101101000101000110?01011000000000010000111100000001110?0101000211011021210201000011?1210020?100201100?1201100{01}0000110000010010201001002210210?121010111000011001?1??????0111111100100100010?0110?00001012200?000?1110110100110111?1100?11110?0100112011101?1??0?01110001???00{01}00000001111011120001110001201111110111020111?001??0011101112011111011101110101011101
Caretta_caretta  1??10101101000101000110?01011000000000010000111100000001110?110110021001102121020100{01}011?1210020?101?11100?12011000000011?000011010202001002210211?121010111000011101?1??????0001111100100100010?0110?000010110000000?1110110100100111?1100011110?0100112011101?1??0?01110001???{01}0{01}00000001111011120001110001201111110111020111?001??0011101112011111011101110101011101
Chelonia_mydas   1??1010?101100101000110?010111000000000100001111000000011120010100021000102121010100001{01}11210020?102?00000?1201100101001110001110102000010020?0111?121010111000011001?1??????0011110100000100010?0110?0{01}1010110001000?1110100100110111?1100001110?0100112011101?1??0?01110001???10{01}000000011110111200011100{01}1201111110111021111?001??0011101112011111011101110101?11101
Eretmochelys_imbricata 1??10101101100101000110?0101100000000001000011110000000111200101000211011021210201000011?1210020?100211100?120110000010111000010010200001002210111?121010111000011001?1??????0000111100000100000?0110?0{01}1010110001000?1110110100110101?1100001110?0100112011101?1??0?01110001???10{01}00000001111011120001110001201111110111021111?001??0011101112011111011101110101011101
Lepidochelys_kempii 1??10101101100101000110?01011100000000010000111100001001112?0101000211011021210201000011?1210020?100211000?1201100{01}0000110000011010202001002210110?121010111000011001?1??????0011111100000100000?0110?00001012200?000?1110110100110111?1100011110?0100112011101?1??0?01110001???00{01}00000001111011120001110001201111110111020111?001??0011101112011111011101110101011101
Natator_depressus 1??10100101100101000110?0101110000000001000011110000000111200101000211011020210101000011?1210020?100211100?120110010000110000010010202001002210211?121010111000011001?1??????0010110100100100000?0110?001010111001000?1110110100110101?1100001110?0100112011101?1??0?01110001???10{01}00000001111011120001110001201111110111021111?001??0011101112011?11011101110101011111
Puppigerus_camperi 1??10000101100101000110?11011100000000010000111100000001110?0101000210001021210201000011?1200020?100201100?12011000010011100001?010202001002200110?121100111000011001?1??????0111101100000100000?0??0?00001010?001000?0??0120100100111?1100001100?0000112011101?1??0?0010000?????????000??1111011120001?0000120???????111021111?001??0010?1111201101?0?1101?????1?1??1?
Argillochelys_cuneiceps 1??10000101100101000110?01011100000000010000111100000001111?010100021000102121020100001011210020?1002?1100?120110010100110000010010202001002210111?121100110000011001?1??????0011101100?001?????????????0???10???????????????????????????????????????????0????????????????????????????????1111011120001110001?010??????????????????????????????????????????????????????
Allopleuron_hoffmanni 1??100001011001?0000110?00011?00000000010010011101000001110?010100021?0010211101110010101121000011002?1100?1201???10000110000010000212001002210111?12100011100001100011??????0000???10000001?010?0100?00001010?001000?1111??0100111?01?1100001110?0100112011101?1??0?01111????????????????1111011120001110001201011110111021111?011??00111010120110110111011101010??1?1
Nichollsemys_baieri_ 1??1000?1011011?00{12}0110?0?0101000010000100?00111010000000?1?0101000100001021210201000011?121000001000100111120010000100100000011010202001002210111?121000111000011001?1??????00010011000000????????????????????????????????????????????????????????????????????????????????????????????????????????????????????????????????????????????????????????????????????????????
Toxochelys_latiremis 001100??10110111001011???1010100001000110000011101000000011?010100010000102121020100001011210000010001000111200100000001000?00??0?0202001000200111?121000111000011001?1??????1001001100100000000?0110?01001010?001000?11000?0100110111?11000011{01}0?0100112011101?1??0?001000???1??0???1011011?10111200??0????1?0101??001110?00???00???0???11110200?01101010?0010?1?0?001
Eochelone_brabantica 1??10000101100101000110?11011100000000010000111100000000000?010101011000102121020100001011210020?100211000?12011000010011200001?010200001001200111?121000111000011001?1??????00011{01}1100000100000?0110?0?001010?001000?1110120100110111?1100001100?0000112011101?1??0?0110??????????????????11??1??????????0??20???1???111021????0?1???0?????01201101???110?1???01?1011?
Procolpochelys_charlestonensis 1??1000?101100101?001????10110000000000100001111000000?1110?010100021?0?1021210???00001??12?0020??01?01100?1201100?????11??????????2???010022??????121??0111????????1?1??????0101111?00?00100000?0??0?10?010122001000?10?01201000???1??11????1110?010011201??01?1??0?0111??????????????????11??1?????01?????1?????1???????2111??????????????0120110???????????????101??
Peritresius_martini ???????????????????????????????????????????????????????????????????????????????????????????????????????????????????????????????????????????????????????????????????????????????????????????00110?0010?01?0101??001000?????120100110101?1000001110?010??????1101?1??0?011000??????000000?01??1??1???????1???11201????????????????011??001??1????????????????????????????
Ctenochelys      1??1010?10110111000011??1101110000000001000001110?000001111?010101111?00102?21020100001011210000110001000111201100101001100??00???02???01001210111?121000111?00011111?1??????0011111?00?00100110?0010?01101010?001000?1110100100110101?1100001110?0100112011101?1??0?01100001????000000?00111??1012000111000120101?????11?21110?001??001??1?1100110110?1101?????1????1?
Cabindachelys_landanensis 1??1000?1011011?100012??110111000000?????000011100000001110?01010002100?1021210201000011?121?0000100010000?1201100?0?001100?000?0??????01002200111?12100011100001100??1????????????????????00110?0????????1????????????????????????????????????????????????????????????????????????????????????????????????????????????????????????????????????????????????????????????
Oligochelone_rupelensis ???????????????????????????????????????????????????????????????????????????????????????????????????????????????????????????????????????????????????????????????????????????????????????????00000?0??0?0000101??001000?11101?0100110111?1100001110?0100112011101?1??0?0111??????????????????1???1??????11??0?1?0???????111021?11?0?1??0010???0120110????????????????????
Erquelinnesia_gosseleti 1??10?0?1011011???001???0?0???00?0??????00?0?1111?0000?1110?01?1000210???021?1020??0001??1???0??????????0????????????????????????????????????????????????????????????????????0101101100000100000?0??0?0{01}001010?001000?110012010011??11?10000011?0?010????????01?1??0?011???????????????????1?1?11???0011???01?0?????????????????011??0010???012001?1????????????1?1010?
Chelydra_serpentina 1??10000001000110020111011010100000000001000011101001000001?01010100010010212202010000101121?00011000100010120010{01}10100100001011010200000000101010?12110011000001100011??????0011011000000100000?01012000000110001000?10?00?01002?0101?1100001100??000112012101?1??0?01100001?1?0010?011001111011120010111010201111200111020011?001??00011?1100001?00010001001????????0
Macrochelys_temminckii 1??10000101000110020111001011100000000000000011101001000000?01010000010010212202010010101121?00011000100010120010{01}101101000000110102000000000?0110?12100011100001100011??????0011011000000100000?01011000000110001000?10?00?01000?010001100001100?1000112012101?1??0101100001?1?00?00011001111011120010111010201112200111020011?001??00001111000?1?00010001001?10?????0
Sternotherus_odoratus 1??10000101000110120120?11{01}11100100100001000011101000010000?01010102110010212202000000101121?0011001?100010120010000000102001001000210000010100010?12110011000101100011??????000000?01001110011010101100001010?00211110??00?01000?0111?110000000111001?????010021??0100000001?1?11?1?1?001111101111001011101021?111110111020011?011??11101011000?1?00010001101?000????0
Staurotypus_salvinii 1??1000010100{01}110120120?0111110010010010{01}010011100000010000?01010102110010212202010000101121?0011100200001112001000012010201100101021?0000000?0010?12110011000101100011??????000100?01001010011010101100001010?00210{01}?0??00?01000?0111?11?00000011100011101010021??0100000001?1?00?1?1?001111101111001011101021?111?10111020011?001??1110101100001?00010001???????????0
Kinosternon_subrubrum 1??10000101000110120120?11111100100100001010011101001010000?01010101010010212102000000101121?00111002000010120000001120100001011010210000000101010?12110011000100100011??????000100?00101110011010101100001010?00201100??00?01000?0111?110000000111001?????010021??0100000001?1?11?1?1?0011111011110???11101021?111110111020011?011??11111011000?1?00010001????00?0?0?0
Dermatemys_mawii 1??10000101{01}00110020120?010111000011000010000111010000100020{01}1011101010010212101000000101121?0011000210000?1200100000201000110000102{01}00000000?0010?12110011001??????011??????000010?010010100000?0101100001010?00110100??00?01000?0111?1100000000?1000111000?1011??0010000001?1?100100000011110110?001011101020111??10111020011?011??00101?11000?1?0001000?001?0000?0?0
Baptemys_wyomingensis 1??1000?10110?110020120?010111000011000000000111010000100021010101010?0010212101000?00101121?001{01}0002?000101200100001201120???????020000000010?1?0?121000111?1????????1??????100010?000001100110?01011000010110001?00?0??00?010???0111?1100000000?100011100011011??1?00000001?1?001100000011?1?111???????????2?111??1?111020?11?011??1???1?1????0??0??10001???????0?0?0
Emarginachelys_cretacea 1??1000?1011001100201????10110000001000?00000111010000?00?21010101?10????021?102010?001??121?0011?002100010110110?0????1?00?0?????020??000001??0?0?121100110?0001100???????????????????????0011??01011???0?????001?00?0??00??10??????1?1100001000?10001110?2?0??1??0?00000001?1?00???010??11???111?????????????1??????11102?????0?1??01????1???????0??1000?101????0?0?0
Chrysemys_picta  1??1000010110{01}110020110?01011100001100101000011101000000002001010200110010212102000000101121?0011000210000?120010010020101111000010200000000100010?12110011000001100011??????0000101110000100000?0100?10001010?001000?0??00?01000?0101?1100000000?100011100011011??1010000001?1?00001000011111011121110111010201111110111020011?011??00011111000?1?00010001????000????0
Emys_orbicularis 1??10000101000110020111101010100001100001000011101000000000?01010000010000212101000000101120?0011000210000?120010000120100101001010200000000101011?121100110?0001100011??????0000?0???????100000?0100?10001010?001000?0??00?01000?0101?11000010010100011100010011??0100000001?1?00100000??111101112101011101020111111?111020011?011??00?11?1100001?00010001100?0000?0?0
Geoclemys_hamiltonii 1??10000101000110120111101111100000100001010011101000000000?01010211110000212102000000101121?00110002100010120010000020103101001010200000000100010?12110011110001100011??????000010?010000100110?0100?10001010?001100?0??00?0100100111?1100000000?100011100001011??1110000001?1?00101000011111011121010111010201111110111020011?011??0001111100011?00010001????0000?1?0
Testudo_hermanni 1??1000010110011012011110100??00001100001010011101000000002001010200010000201201000000101121?0011000200000?120010010100100101001010200000000101010?12110011010001100011??????0000000000010100000?0100?10000010?001000?0??00?1100100111?1100000000?100011100001001??0010000001?1?00001000011111011121010111010201111110111020011?011??0001111100001?00000001????100????0
Gopherus_polyphemus 1??10000101100110020120?0100??0000110000{01}000011101000010002001010210010100211201000000101121?0010000210100?1200100001001000?11000102200000000?1010?12110011010001100011??????0000100010000100000?0100?10000010?001000?0??00?1100100111?1100000000?100011100001001??1010000001?1?00001000011111011121010111010201111110111020011?011??0001111000001?00000001001?100????0
Chelonoidis_sp.  1??10000101101{12}1012011110100??00001100000000011101000000002001010210010000201201000000101121?001000021000111200100001001000?1001010220{01}00000101010?12110011010001110011??????0000000000000100000?0100?00000010?001100?0??00?0100100101?1100001000?1000111000101?1??0210000001?1?00000000001101011121010111000201111200111020011?001??0001111000001?00010001001?00?????0
Platysternon_megacephalum 1??10000101000{12}11000111001011100100000000001011101001000001?01010100010010202201000000101121?000100020100101201100000201000011110102000000020?0110?121100111000001001?1??????0000001{01}01001100000?0100?00000010?001100?0??00?0100100101?1100001000?1000111000101?1??0210000001?1?00000000001101011121010111000201111200111020011?001??0001111000001?00010001101?00?0?0?0
Apalone_spinifera 1??10100101101110120120?11111110000100100010011110110010001?11111200010110212202100000101121?0020101?10?10?120010110110100000011010201000000100010?120000111000011001?1??????000100011100111?00120100?00001010??1?001011000?0101??1??1???????11{01}0?1000113013101?1??0?00001????1???????????11010120?0010111000201?11110111020011?001??0011101110011?00010011100?0010?0?0
Pelodiscus_sinensis 1??10100101101110120120?11111110000100100010011110110010000?11111200010110212202100000101121?0021101?10?10?120010110110100010011010201000000100010?12000011100001100{01}11??????000100011100111?00120100?00001010??1?001011000?0101??1??1???????1110?10001130131?1?1????00001????????????????110?0120?00?011100020??1??10????????????????????????0????????????101?0010?0?0
Lissemys_punctata 1??10100101101110120120?11111010000100100010011110110010000?11111200000110212202100000101121?0021101?00?20?120010110110100000011010201000000100010?12000011100001100001??????000?00???0?0011?00120100?00201010??1?00100??00?0101??1??1???????1110?1000113013101?1??0?00001????1???????????11010120?0010111000201?1??10111020011?001??0111101110011?0??1001?101?001????0
Carettochelys_insculpta 1??10100101100110120120?11011100100100101000011110000010001?01111010010110210202000?01101121?0021101?10?11{01}120010110120113000111010201000010100010?12100011100001100011??????000010111100110100120000?00001011000000100??00?01000?1?11???????1000?100011100010021??0100001????1???????????11010110?0010111000201111110111020011?001??0111101000011?0001002211000000?0?1
Allaeochelys_libyca 1??1??0?1?110?1101201???11????00?0?10???1????1???????????????????????????0211202000001101121?0???10???0?11{01}1201??1101201130001?0010201?0001?10?010?12100011100001100011???????????????????????????????????????????????????????????????????????????????????????????????????????????????????????????????????0????????????????????????????????????????????????????????????
Petrochelys_kyrgyzensis ?????????0?????101201???????????????0????????1????????????????1??????????02?22021?00001???21???2?101??0??0?120010?101101000000??0?020100000??????0?1200?0111?00011001?1????????????????????????????????????????????????????????????????????????????????????????????????????????????????????????????????????????????????????????????????????????????????????????????????
Adocus_beatus    1??1000?101100110120120??10111000011001010000111010000100021010102000?0010202102010?00101121?00111002100010120110000?1011?0???????020000000010?1?0?111000111?00011000?1??????000?101110001100000?0100?100110101001?0{01}?0??00?010???0111?1100100000?100011100010001??000000010001000101000101111?100?00101110102?111????111020011?011??0101111000001?0??10001001????????0
Chelus_fimbriatus 1??0101010110110{01}?20110?01011101??21000011?0011111000000000?01010000001?00202300??000011?120?101000???0000?200?00001132101012001200201000000100010?120001110?0010100011??????1001?0???????000111{03}0100?10000010?001100?0??00?01000?0101?1100000000?100011100011011??3110000010211001000001?1011111131000010100201011110111120011?101110001101100001?00010001101?0000?0?0
Phrynops_geoffroanus 0110111010110110{01}?20111011011101??21000011?0011101000000000?01010000001?00202300??000011?120?101000???0010?200?00001132101012001210201000000101010?121001100?0011100011??????1001?0?10?100000000?0100?10001010?10110100??00?01000?0111?1100000000?100011100011011??1010000010010000000001?1000111131000010000201011110111120011?101110001101100001?0001000100??0000?0?0
Elseya_dentata   01101110101101101?00111111011101??21000011?0011101000000002011010000001?00202300??000011?120?101000???0000?200?10000120100012001210201000000100010?1{12}1001110?00111001?1??????001000010011000000??0100?1000?010?001?1110??00?010???1?11?1?00000000?1000111000?1001??101000001001?00?000001?10?0111131000010?0020101??10111120011?1?11100??101??001??00010001110????0?0?0
Chelodina_longicollis 01101110101111110?20111001011101??21000011?0011101000000000?01010000001?00202300??100011?120?101000???0010?200?00001122100012001200201000000100010?121001100?00111001?1??????100100000000000000130100?1000?010?00111110??00?01000?0111?1?00000000?100011100011011??0110000010110000000001?1000111131000010100201011110111120011?101110001101110001?00010001100?0000?0?0
Araripemys_barretoi 1??11110101101110?20111001011100001100101100011101000000000???11??000?1?01202100??000011?120?102100???0?00?200????00000101012001210201000000100010?121001100?00111001?1??????100100000000010011140100?10001010?001001010?00?01000?1?11?1101001110?000011101111011??0110000011???000000101?100?1111000000101002??011110111?20011?1??????????11?00?1?0??1000101100000?0?0
Podocnemis_unifilis 1??11100101101110?00121111011110001100001110011101000011002002110000001?11202300??100011?120?101101???0000?200?10000020100010001210201000000100010?120000101?0001100011??????000000011000010000{01}30100?10001010?00110100??00?01000?1?11?1100000000?00001110001101011101000001001{01}001000001?1000111100000010000201011110111120011?101110001101110011?00010001110?0000?0?0
Pelomedusa_subrufa 1??11100101101110?20120?01011100001100101100011101000010002002110?0???1?11202300??100011?120?101000???0010?200?10000100100012101210201000000101000?121001110?0011100011??????0000?0?110000100000?0100?10001010?00110100??00?01000?1?11?1100000000?000011100011010111010000010010000000001?1000111100000010000201011110111020011?101110001101100011?00010001000?0000?0?0
Galianemys_whitei 1??11100101101110?2012101101110010010000110101110100001{01}000?011100000?1?10202200??101011?120?101001???0010?200?0001010010001000?11021100000210?010?120000011?00111001?1???????????????????????????????????????????????????????????????????????????????????????????????????????????????????????????????????????????????????????????????????????????????????????????????0
Annemys_levensis 001100001011011?00201110?101?10000200010{01}000011101000000000?010102000?0??0202101000000101110?0010?0001000??1101100001001000??01???020000010???????1?110?0?11?00011001?1011?0?000000?100000000000?0100?00001010?10110100??00?0100100111?1010101000?100011100010001??00000001000100000000100???????????????????0?00?????11102001010?1???0?????000001?0??????????????0?0??
Annemys_latiens  0010??1?101101??00201110?10???0?0???0???????01?1??0???0??????????????????????101000?0010011??0?1??0???0??????0??0???????0?1????????2???00?0???????0{01}110?0?11?0001100???????????????????????00000?0100?00001010?101?0{01}?0??00?0100100111?1{01}10101000?100011100010001??00000001000100000000100??????????????????????????????????????0???????????000001?0???????????????????
Annemys_sp._IVPP_V18106 0110001?10110110002011??01010100002000101000?11101000000000?010102000000102021010100?0101110?001000001000101101100?0?201000?10111?0210?00000101100?1110?0011100011001?1????????????????????????????????????????????????????????????????????????????????????????????????????????????????????????????????????????????????????????????????????????????????????????????????
Xinjiangchelys_wusu 0110?010101101?00020?????101??0000100010?00001110?0000??????01?1?2?00????0211101000?001??110?00101000100???1201100?0?201000???????0200?0000???????0{01}110?0111?00011001?1011???00???0?1????0000000?0?0??00001011010110{01}?0??00?0100100111?1100101000?100011100010001??0000000000010000000010000???0????????1?0?????????????????????????????????0?0001?0??1000010100000?0?0
Xinjiangchelys_radiplicatoides 0110??1?1011011?00?011????0???0?????0??????00111??00??0???????11?????????02111010?0?0?101111?0?2??0???0??1012?0?00001201000?001???0200000000201110?1110?0011000011001?1???????0?1?????????100000?0100?0000??10?101?00?0??00?0100100111?1100???000?100011100010001??00000001000100000000100???????????????????0????????111?200101????????????000001????????????????0?0??
Sinemys_gamera   01100?1?10110111002011??1101010??02100?000?0011???0??0?0??0?0????????????1202201000000101110?00?00000100010120110010?001000??00??00220?1000????????1110?0111?00011001?1????????????????????00001?0????????1???????100?10?0??010??????1??10???1????100???????1?00???00????0????1??????00?????????????????????????????????????????????????????001001?????????????????????
Sinemys_lens     0010??1?101101?100201????101??0??02?0000???00111??0000??0?????????0???????202201000?0?1??1?0?00100000?00010110110??????10?0???????022??1000????????1110?0111?0001100??1??????00????????????0000??0100?00001010?001100?10?00?0100101??1?1101001{01}00?1000112?1010001??00001000???1??0?0000?10?1?0?????0?????????0???1??????????????0?????????????????????1000?????000?????
Dracochelys_bicuspis ???1000?101101??0??01????1010100001?0?????000111010001?0001?010100000?00?020?101010000101111?001010001000101201?0??0?2010?????????02???0000???????10110?0?11?0001100??1??????000?00?0?0?0010000??1100?00001010?001?00?10?00?0110101?0??1101?01100?1000????1??0001??0000000????????????????0111?110?000001000?0010????01110200???0???????????0?0001?0???000????????????0
Ordosemys_sp._IVPP_V12092 0010000?1011011?0010111?0?0101000?1?001?0?00011101000000000?010102000?00102021011101{01}010111??00101002?00?101201?00100201?00??0011002?0?1000???1????1110?0011?000????1?1???????????????????????????????????????????????????????????????????????????????????????????????010?????????????????????????????????0????????????????????????????????????????????????0???????????
Judithemys_sukhanovi ???1??0?101?01??0?101????101???0001?001000?00111??0?00?000??010102000?0??021210???0?001??121?001010001000101200100?0100100????????0????1000010101??1110?0111?000????1?1??????000100??????0?00000?0100?00001010?001?00?0??00?01001001?1?1100001000?1000112011?0001??0000000001?1?0000000{01}00?111011120{01}0001{01}0102?10112101110200?1?0?1??00??1?1000001?0??1000?????00?0???0
Kirgizemys_hoburensis 0011000?10110110001011110101010?0020001010?0011101000000000?010102000?001020?101000000101111?0010?000100010110010010100100001001??02?0?100001010?0?1111?0110?0001100011??????0001?0????????00000?0100?000010110101?00?0??00?010???0111?1100001000?100011201110001??0?00000001?1?0000000{01}10?111?111200000110??2?10?????????2???1?0?1?????????0?0001?????????????????????
Kirgizemys_dmitrievi ???1000?1011001?001?111??101010000200010000001110?0000?0001?000101000?00102021020?00001011?1?00100000?000????00100?0??01000??00???02?0?1000?1110???1111?0?1??00011101????????000100?000000???????????????????????????????0??????????????????????????????20?1???????????????????????????????????????????????????????????????????????????????????????????????????????????
Meiolania_planiceps 00000000101000101000110?000101000100110000000110010000000020010102100000102103110000{01}0101121?001{01}100000000?12001100000{01}11211100110020?0000000?101010111?0111100001101?11111110000000000100000000??100?00???????001000?0??00??1????0101?0?00101100?0000110000?0011??000000000001000????????010001112000000000000?0022011110000101011??00001??000000?000000010?0?0000?0?0
Chubutemys_copelloi ???1000?101000?01?0011???10000000?000??00000011???0??000000?011102000????0202101?000001??110?0011000000001?010010000?00110???????0020??0000???????100???????????????1?1????????????????????00????0?????????????0???0??????????0???????????0???????????????????????????????????????????????????1?1?????????0?????0?????1110?0???????????????????????????????????????????
Eubaena_cephalica 0000002?10100011002011???1011100001000000001011101000000001?0101020001000021210100000011?121?00101000?000101201100000201020??00???1210?0001010?110200????????00011011?1??????0000?0???????0????????????????????????????????????????????????????????????????????????????????????????????????????????????????????????????????????????????????????????????????????????????
Arundelemys_dardeni 0100001?1011001??020110?1?01?1??0???0????0?10?1101000000001?0101000000?0?02??101000000101111?001010001000111201?000000010200101110020?000000101110200???????0000????1?1????????????????????????????????????????????????????????????????????????????????????????????????????????????????????????????????????????????????????????????????????????????????????????????????
Pleurosternon_bullockii 0110001?1011001001001?1?110111000011000000010111010000?0000?01??00000????020110110000010111??0020?00010?0101101?00?0??????01100111022110001010111{01}200???????00001100??1????????????????????0000130??0?0?101010?001?00?0??00?01000?1?11?0100100000?00001?1000??010101000000010010000000000000???0??????????0?000?????????????????0?1??00????????????????????????????????
Glyptops_plicatulus 01100?1?1011001?0?0011???101?100?0100000?0010111???0?0?00?1?0101000?0????0201101?00000101111?0020?00010?0101101??0?002?100?1100???0211?000101011?0200???????0000??????1??????00?0??0????0?00000100100?00001010?001?00?0??00?0100100111?0100100000?0000111000110101010000000000100000000000?00010??????????0?000101???011112001010?1??00??1?10000?1?0???????????????????
Kallokibotion_bajazidi 0000??0?10110010100011???10???00000000000??001100100000?00??110102??0????0202102000?00101111??0??00???0001?1200?00?00?1112111000101200000000101111?10???????000011001?1??????00?1???????00?00000?0000?00101010????000?0??00?010011??1??00?000?000?0000111000??00011?20000000001000?0000000?00000????????0?0?????????001110100101011??0000???000000?????????????????????
Eileanchelys_waldmanni 00000?1?10110??0??001????1011?0000?00??0?00???11010000??0???01?100000????020?100?000001????0?????00???0?0??01010?00000{01}1000010?01002010?000?????????????????100011001?1??????10????????????00??0?0????00?0001??101?00?0??00?01001001?1?0000????00?00001?0000?????????0???0?00???00?0????00?????????????????????????????????????????????????????????????????????????????
Kayentachelys_aprix 00000010101100101?00000?110111000000000000000?110?000000001?010100000????0201100??0010100010?0010000000000?0101000?0?001000??0???001?101000?11111{01}000????????0001100??0??????1000?0?000000000000?0000?00000000?00?100?0??00?00000?0111?0000001000?0000010000?000010000000000001000000000000?0?00??????????0000000100001010?00101011??00001?10?000??????000????????0?1??
Australochelys_africanus ????10??000??0101?00000?1?0????0000??000?0000?10??00?000001?0?01?01000???01?00?0??000?1??110?00?0000000000?00000?01??0?0??0????0?010?1?00?0?211?10000?????????????????0????????????????????????????????????????????????????????????????????????????????????????????????????????????????????????????????????????????????????????????????????????????????????????????????
;
end;

ctype ord: 7 15 19 22 35 62 66 68 75 78 80 91 95 105 109 119 125 132 133 140 144 149 207 210 225 256 291 302 315 335 346 347 ;

begin trees ; 
tree tnt_1 = [&U] 
(Proganochelys_quenstedtii ,(Australochelys_africanus ,(Kayentachelys_aprix ,(Eileanchelys_waldmanni ,(Chubutemys_copelloi ,(Meiolania_planiceps ,(Kallokibotion_bajazidi ,(((Ordosemys_sp._IVPP_V12092 ,(Thalssemys_bruntrutana ,(Solnhofia_parsonsi ,(Portlandemys_mcdowelli ,(Jurassichelon_oleronensis ,(Plesiochelys_bigleri ,(Plesiochelys_planiceps ,Plesiochelys_etalloni ))))))),(((((((((Brachyopsemys_tingitana ,(Leyvachelys_cipadi ,(Sandownia_harrisi ,Angolachelys_mbaxi ))),(Toxochelys_latiremis ,(Nichollsemys_baieri_ ,((Ocepechelon_bouyai ,(((Chelosphargis_advena ,((Rhinochelys_pulchriceps ,Rhinochelys_nammourensis ),(Santanachelys_gaffneyi ,Notochelone_costata ))),(Bouliachelys_suteri ,(Desmatochelys_lowii ,Desmatochelys_padillai ))),(Calcarichelys_gemma ,(Protostega_gigas ,Archelon_ischyros )))),((Cabindachelys_landanensis ,((Argillochelys_cuneiceps ,((Oligochelone_rupelensis ,((Allopleuron_hoffmanni ,(Dermochelys_coriacea ,Eosphargis_breineri )),(Erquelinnesia_gosseleti ,(Glyptochelone_suyckerbuykii ,Procolpochelys_charlestonensis )))),((Eretmochelys_imbricata ,(Caretta_caretta ,(Lepidochelys_olivacea ,Lepidochelys_kempii ))),(Chelonia_mydas ,Natator_depressus )))),(Puppigerus_camperi ,Eochelone_brabantica ))),(Peritresius_martini ,Ctenochelys )))))),(Judithemys_sukhanovi ,(Kirgizemys_hoburensis ,Kirgizemys_dmitrievi ))),((Emarginachelys_cretacea ,(Chelydra_serpentina ,Macrochelys_temminckii )),((Staurotypus_salvinii ,(Sternotherus_odoratus ,Kinosternon_subrubrum )),(Dermatemys_mawii ,Baptemys_wyomingensis )))),((Platysternon_megacephalum ,(Chrysemys_picta ,Emys_orbicularis )),(Geoclemys_hamiltonii ,(Gopherus_polyphemus ,(Testudo_hermanni ,Chelonoidis_sp. ))))),(Adocus_beatus ,((Lissemys_punctata ,(Petrochelys_kyrgyzensis ,(Apalone_spinifera ,Pelodiscus_sinensis ))),(Carettochelys_insculpta ,Allaeochelys_libyca )))),(((Chelus_fimbriatus ,Phrynops_geoffroanus ),(Elseya_dentata ,Chelodina_longicollis )),(Araripemys_barretoi ,(Pelomedusa_subrufa ,(Podocnemis_unifilis ,Galianemys_whitei ))))),(Dracochelys_bicuspis ,(Sinemys_gamera ,Sinemys_lens ))),(Xinjiangchelys_wusu ,(Xinjiangchelys_radiplicatoides ,(Annemys_sp._IVPP_V18106 ,(Annemys_levensis ,Annemys_latiens )))))),(Arundelemys_dardeni ,(Eubaena_cephalica ,(Pleurosternon_bullockii ,Glyptops_plicatulus )))))))))));
tree tnt_2 = [&U] 
(Proganochelys_quenstedtii ,(Australochelys_africanus ,(Kayentachelys_aprix ,(Eileanchelys_waldmanni ,(Chubutemys_copelloi ,(Meiolania_planiceps ,(Kallokibotion_bajazidi ,(((Thalssemys_bruntrutana ,(Ordosemys_sp._IVPP_V12092 ,(Solnhofia_parsonsi ,(Portlandemys_mcdowelli ,(Jurassichelon_oleronensis ,(Plesiochelys_bigleri ,(Plesiochelys_planiceps ,Plesiochelys_etalloni ))))))),(((((((((Brachyopsemys_tingitana ,(Leyvachelys_cipadi ,(Sandownia_harrisi ,Angolachelys_mbaxi ))),(Toxochelys_latiremis ,(Nichollsemys_baieri_ ,((Ocepechelon_bouyai ,(((Chelosphargis_advena ,((Rhinochelys_pulchriceps ,Rhinochelys_nammourensis ),(Santanachelys_gaffneyi ,Notochelone_costata ))),(Bouliachelys_suteri ,(Desmatochelys_lowii ,Desmatochelys_padillai ))),(Calcarichelys_gemma ,(Protostega_gigas ,Archelon_ischyros )))),((Cabindachelys_landanensis ,((Argillochelys_cuneiceps ,(((Allopleuron_hoffmanni ,(Dermochelys_coriacea ,Eosphargis_breineri )),(Oligochelone_rupelensis ,(Erquelinnesia_gosseleti ,(Glyptochelone_suyckerbuykii ,Procolpochelys_charlestonensis )))),((Eretmochelys_imbricata ,(Caretta_caretta ,(Lepidochelys_olivacea ,Lepidochelys_kempii ))),(Chelonia_mydas ,Natator_depressus )))),(Puppigerus_camperi ,Eochelone_brabantica ))),(Peritresius_martini ,Ctenochelys )))))),(Judithemys_sukhanovi ,(Kirgizemys_hoburensis ,Kirgizemys_dmitrievi ))),((Emarginachelys_cretacea ,(Chelydra_serpentina ,Macrochelys_temminckii )),((Staurotypus_salvinii ,(Sternotherus_odoratus ,Kinosternon_subrubrum )),(Dermatemys_mawii ,Baptemys_wyomingensis )))),((Platysternon_megacephalum ,(Chrysemys_picta ,Emys_orbicularis )),(Geoclemys_hamiltonii ,(Gopherus_polyphemus ,(Testudo_hermanni ,Chelonoidis_sp. ))))),(Adocus_beatus ,((Lissemys_punctata ,(Apalone_spinifera ,(Pelodiscus_sinensis ,Petrochelys_kyrgyzensis ))),(Carettochelys_insculpta ,Allaeochelys_libyca )))),(((Chelus_fimbriatus ,Phrynops_geoffroanus ),(Elseya_dentata ,Chelodina_longicollis )),(Araripemys_barretoi ,(Pelomedusa_subrufa ,(Podocnemis_unifilis ,Galianemys_whitei ))))),(Dracochelys_bicuspis ,(Sinemys_gamera ,Sinemys_lens ))),(Xinjiangchelys_wusu ,(Xinjiangchelys_radiplicatoides ,(Annemys_sp._IVPP_V18106 ,(Annemys_levensis ,Annemys_latiens )))))),(Arundelemys_dardeni ,(Eubaena_cephalica ,(Pleurosternon_bullockii ,Glyptops_plicatulus )))))))))));
tree tnt_3 = [&U] 
(Proganochelys_quenstedtii ,(Australochelys_africanus ,(Kayentachelys_aprix ,(Eileanchelys_waldmanni ,(Chubutemys_copelloi ,(Meiolania_planiceps ,(Kallokibotion_bajazidi ,(((Thalssemys_bruntrutana ,Ordosemys_sp._IVPP_V12092 ,(Solnhofia_parsonsi ,(Portlandemys_mcdowelli ,(Jurassichelon_oleronensis ,(Plesiochelys_bigleri ,(Plesiochelys_planiceps ,Plesiochelys_etalloni )))))),(((((((((Brachyopsemys_tingitana ,(Leyvachelys_cipadi ,(Sandownia_harrisi ,Angolachelys_mbaxi ))),(Toxochelys_latiremis ,(Nichollsemys_baieri_ ,((Ocepechelon_bouyai ,(((Chelosphargis_advena ,((Rhinochelys_pulchriceps ,Rhinochelys_nammourensis ),(Santanachelys_gaffneyi ,Notochelone_costata ))),(Bouliachelys_suteri ,(Desmatochelys_lowii ,Desmatochelys_padillai ))),(Calcarichelys_gemma ,(Protostega_gigas ,Archelon_ischyros )))),((Cabindachelys_landanensis ,((Argillochelys_cuneiceps ,((Oligochelone_rupelensis ,(Allopleuron_hoffmanni ,(Dermochelys_coriacea ,Eosphargis_breineri )),(Erquelinnesia_gosseleti ,(Glyptochelone_suyckerbuykii ,Procolpochelys_charlestonensis ))),((Eretmochelys_imbricata ,(Caretta_caretta ,(Lepidochelys_olivacea ,Lepidochelys_kempii ))),(Chelonia_mydas ,Natator_depressus )))),(Puppigerus_camperi ,Eochelone_brabantica ))),(Peritresius_martini ,Ctenochelys )))))),(Judithemys_sukhanovi ,(Kirgizemys_hoburensis ,Kirgizemys_dmitrievi ))),((Emarginachelys_cretacea ,(Chelydra_serpentina ,Macrochelys_temminckii )),((Staurotypus_salvinii ,(Sternotherus_odoratus ,Kinosternon_subrubrum )),(Dermatemys_mawii ,Baptemys_wyomingensis )))),((Platysternon_megacephalum ,(Chrysemys_picta ,Emys_orbicularis )),(Geoclemys_hamiltonii ,(Gopherus_polyphemus ,(Testudo_hermanni ,Chelonoidis_sp. ))))),(Adocus_beatus ,((Lissemys_punctata ,(Apalone_spinifera ,Pelodiscus_sinensis ,Petrochelys_kyrgyzensis )),(Carettochelys_insculpta ,Allaeochelys_libyca )))),(((Chelus_fimbriatus ,Phrynops_geoffroanus ),(Elseya_dentata ,Chelodina_longicollis )),(Araripemys_barretoi ,(Pelomedusa_subrufa ,(Podocnemis_unifilis ,Galianemys_whitei ))))),(Dracochelys_bicuspis ,(Sinemys_gamera ,Sinemys_lens ))),(Xinjiangchelys_wusu ,(Xinjiangchelys_radiplicatoides ,(Annemys_sp._IVPP_V18106 ,(Annemys_levensis ,Annemys_latiens )))))),(Arundelemys_dardeni ,(Eubaena_cephalica ,(Pleurosternon_bullockii ,Glyptops_plicatulus )))))))))));

end ; 
