# Supplementary material for: A redescription of Glyptochelone suyckerbuykii (Ubaghs, 1879), an enigmatic fossil sea turtle (Chelonioidea) from the Maastrichtian of the Netherlands and Belgium, sheds new light on fossil sea turtle shell variation and neural bone homology
Source: Swiss J Palaeontol. 2025 Oct 1;144(1):62. doi: 10.1186/s13358-025-00389-y (PMC12488835; doi:10.1186/s13358-025-00389-y)
Supplement: Supplementary file 6 — Additional file 6. List of synapomorphies for k=12. [file 13358_2025_389_MOESM6_ESM.txt]

##########################################################-------------------------------------ACCTRAN OPTIMIZATION-------------------------------------###########################################################


Data matrix has 97 taxa, 359 characters
Valid character-state symbols: 01234
Missing data identified by '?'
Gaps identified by '-'

Character types changed:
  Of 359 total characters:
    32 characters are of type 'ord' (Wagner)
    327 characters are of type 'unord'
    All characters have equal weight

Character-exclusion status changed:
  Total number of characters now excluded = 0
  Number of included characters = 359

Character weights changed:
  359 characters are included
  All characters have equal weight

*** Skipping "MESQUITECHARMODELS" block

*** Skipping "MESQUITE" block

Processing of input file "Menon_et al 2024 Glyptochelone_verified scorings - completed.nex" completed.

paup> outgroup 1;

Outgroup status changed:
  1 taxon transferred to outgroup
  Total number of taxa now in outgroup = 1
  Number of ingroup taxa = 96

paup> loadConstr file='TreesanswerK12-OPTI_PAUP_tree3.tre';

1 constraint-tree definition(s) loaded from file "C:\Users\MenonJ\OneDrive - Universit? de Fribourg\PhD turtle\Research\Manuscripts\Glyptochelone
suyckerbuycki\phylogeny\Answer\K12\TreesanswerK12-OPTI_PAUP_tree3.tre"

paup> pset goloboff gK=12;

paup> hsearch enforce;

Heuristic search settings:
  Optimality criterion = parsimony (Goloboff fit with k=12)
    Character-status summary:
      Of 359 total characters:
        32 characters are of type 'ord' (Wagner)
        327 characters are of type 'unord'
        All characters have equal weight
        9 characters are constant (proportion = 0.0250696)
        29 variable characters are parsimony-uninformative
        Number of parsimony-informative characters = 321
    Gaps are treated as "missing"
    Multistate taxa interpreted as uncertainty
  Starting tree(s) obtained via stepwise addition
    Addition sequence: simple (reference taxon = Proganochelys quenstedtii)
    Number of trees held at each step = 1
  Branch-swapping algorithm: tree-bisection-reconnection (TBR) with reconnection limit = 8
    Steepest descent option not in effect
  Initial 'Maxtrees' setting = 100
  Branches collapsed (creating polytomies) if maximum branch length is zero
  'MulTrees' option in effect
  Keeping only trees compatible with constraint-tree "tnt 3"
  Trees are unrooted

Heuristic search completed
  Total number of rearrangements tried = 0
  Score of best tree(s) found = -253.14609
  Number of trees retained = 1
  Time used = 0.06 sec (CPU time = 0.05 sec)

paup> describeTrees / apoList;

Tree description:

  Unrooted tree(s) rooted using outgroup method
  Optimality criterion = parsimony (Goloboff fit with k=12)
    Character-status summary:
      Of 359 total characters:
        32 characters are of type 'ord' (Wagner)
        327 characters are of type 'unord'
        All characters have equal weight
        9 characters are constant (proportion = 0.0250696)
        29 variable characters are parsimony-uninformative
        Number of parsimony-informative characters = 321
    Gaps are treated as "missing"
    Multistate taxa interpreted as uncertainty
    Character-state optimization: Accelerated transformation (ACCTRAN)

Tree 1 (rooted using user-specified outgroup)

Goloboff fit = -253.14609 (tree length = 1789)
Consistency index (CI) = 0.2331
Homoplasy index (HI) = 0.7669
CI excluding uninformative characters = 0.2200
HI excluding uninformative characters = 0.7800
Retention index (RI) = 0.6726
Rescaled consistency index (RC) = 0.1568

/-------------------------------------------------------------------------------------------------------------------- Proganochelys quenstedtii
|
|                                                                                                               /---- Thalssemys bruntrutana
|                                                                                          /-------------------98
|                                                                                          |                    \---- Ordosemys sp. IVPP V12092
|                                                                                          |
|                                                                                          |            /------------ Jurassichelon oleronensis
|                                                                                          |            |
|                                                                                          |       /--101       /---- Plesiochelys planiceps
|                                /-------------------------------------------------------108       |    |   /--99
|                                |                                                         |       |    |   |   \---- Plesiochelys etalloni
|                                |                                                         |   /-102    \-100
|                                |                                                         |   |   |        \-------- Plesiochelys bigleri
|                                |                                                         |   |   |
|                                |                                                         |   |   \----------------- Portlandemys mcdowelli
|                                |                                                         \-107
|                                |                                                             |   /----------------- Solnhofia parsonsi
|                                |                                                             |   |
|                                |                                                             |   |            /---- Sandownia harrisi
|                                |                                                             \-106        /-103
|                                |                                                                 |        |   \---- Angolachelys mbaxi
|                                |                                                                 |    /-104
|                                |                                                                 \--105   \-------- Brachyopsemys tingitana
|                                |                                                                      |
|                                |                                                                      \------------ Leyvachelys cipadi
|                                |
|                                |                                                                              /---- Rhinochelys pulchriceps
|                                |                                                                          /-109
|                                |                                                                          |   \---- Rhinochelys nammourensis
|                                |                                                                      /-111
|                                |                                                                      |   |   /---- Santanachelys gaffneyi
|                                |                                                                      |   \-110
|                                |                                                                 /--112       \---- Notochelone costata
|                                |                                                                 |    |
|                                |                                                                 |    \------------ Chelosphargis advena
|                                |                                                                 |
|                                |                                                             /-117        /-------- Ocepechelon bouyai
|                                |                                                             |   |        |
|                                |                                                             |   |    /-114   /---- Protostega gigas
|                                |                                                             |   |    |   \-113
|                                |                                                             |   \--116       \---- Archelon ischyros
|                                |                                                         /-118        |
|                                |                                                         |   |        |       /---- Desmatochelys lowii
|                                |                                                         |   |        \-----115
|                                |                                         /-------------119   |                \---- Desmatochelys padillai
|                                |                                         |               |   |
|                                |                                         |               |   \--------------------- Calcarichelys gemma
|                                |                                         |               |
|                                |                                         |               \------------------------- Bouliachelys suteri
|                                |                                         |
|                                |                                         |                                    /---- Dermochelys coriacea
|                                |                                         |                                /-120
|                                |                                         |                                |   \---- Eosphargis breineri
|                                |                                         |                            /-121
|                                |                                         |                       /--122   \-------- Allopleuron hoffmanni
|                                |                                         |                       |    |
|                                |                                         |                       |    \------------ Oligochelone rupelensis
|                                |                                         |                   /-125
|                                |                                         |                   |   |            /---- Glyptochelone suyckerbuykii
|                                |                                         |                   |   |        /-123
|                                |                                         |                   |   |        |   \---- Procolpochelys charlestonensis
|                                |                                         |                   |   \------124
|                                |                                         |                   |            \-------- Erquelinnesia gosseleti
|                                |                                    /--138                   |
|                                |                                    |    |               /-131                /---- Lepidochelys olivacea
|                                |                                    |    |               |   |            /-126
|                                |                                    |    |               |   |            |   \---- Lepidochelys kempii
|                                |                                    |    |               |   |        /-127
|                                |                                    |    |               |   |   /--128   \-------- Caretta caretta
|                                |                                    |    |               |   |   |    |
|                                |                                    |    |           /-132   |   |    \------------ Eretmochelys imbricata
|                                |                                    |    |           |   |   \-130
|                                |                                    |    |           |   |       |            /---- Chelonia mydas
|                                |                                    |    |           |   |       \----------129
|                                |                                    |    |           |   |                    \---- Natator depressus
|                                |                                    |    |       /-134   |
|                                |                                /-139    |       |   |   \------------------------- Argillochelys cuneiceps
|                                |                                |   |    |       |   |
|                                |                                |   |    |   /-135   |                        /---- Puppigerus camperi
|                                |                                |   |    |   |   |   \----------------------133
|                                |                                |   |    |   |   |                            \---- Eochelone brabantica
|                                |                                |   |    |   |   |
|                                |                                |   |    \-137   \--------------------------------- Cabindachelys landanensis
|                                |                            /-140   |        |
|                            /-182                            |   |   |        |                                /---- Peritresius martini
|                            |   |                            |   |   |        \------------------------------136
|                            |   |                            |   |   |                                         \---- Ctenochelys
|                            |   |                            |   |   |
|                            |   |                        /-143   |   \---------------------------------------------- Nichollsemys baieri
|                            |   |                        |   |   |
|                            |   |                        |   |   \-------------------------------------------------- Toxochelys latiremis
|                            |   |                        |   |
|                            |   |                        |   |                                             /-------- Judithemys sukhanovi
|                            |   |                        |   |                                             |
|                            |   |                        |   \-------------------------------------------142   /---- Kirgizemys hoburensis
|                            |   |                        |                                                 \-141
|                            |   |                    /-151                                                     \---- Kirgizemys dmitrievi
|                            |   |                    |   |
|                            |   |                    |   |                                                     /---- Chelydra serpentina
|                            |   |                    |   |                                    /--------------144
|                            |   |                    |   |                                    |                \---- Macrochelys temminckii
|                            |   |                    |   |                                    |
|                            |   |                    |   |                                    |                /---- Sternotherus odoratus
|                            |   |                    |   |                                    |            /-145
|                            |   |                    |   \----------------------------------150            |   \---- Kinosternon subrubrum
|                            |   |                    |                                        |        /-146
|                            |   |                    |                                        |   /--147   \-------- Staurotypus salvinii
|                            |   |                    |                                        |   |    |
|                            |   |                /-158                                        |   |    \------------ Emarginachelys cretacea
|                            |   |                |   |                                        \-149
|                            |   |                |   |                                            |            /---- Dermatemys mawii
|                            |   |                |   |                                            \----------148
|                            |   |                |   |                                                         \---- Baptemys wyomingensis
|                            |   |                |   |
|                            |   |                |   |                                                         /---- Chrysemys picta
|                            |   |                |   |                                                     /-152
|                            |   |                |   |                                                     |   \---- Emys orbicularis
|                            |   |                |   |                                            /------153
|                            |   |                |   |                                            |        \-------- Platysternon megacephalum
|                            |   |                |   \------------------------------------------157
|                            |   |                |                                                |    /------------ Geoclemys hamiltonii
|                            |   |                |                                                |    |
|                            |   |            /-165                                                \--156       /---- Testudo hermanni
|                            |   |            |   |                                                     |   /-154
|                            |   |            |   |                                                     |   |   \---- Chelonoidis sp.
|                            |   |            |   |                                                     \-155
|                            |   |            |   |                                                         \-------- Gopherus polyphemus
|                            |   |            |   |
|                            |   |            |   |                                                             /---- Apalone spinifera
|                            |   |            |   |                                                         /-159
|                        /-186   |            |   |                                                         |   \---- Petrochelys kyrgyzensis
|                        |   |   |            |   |                                                     /-160
|                        |   |   |            |   |                                                /--161   \-------- Pelodiscus sinensis
|                        |   |   |            |   |                                                |    |
|                        |   |   |            |   |                                                |    \------------ Lissemys punctata
|                        |   |   |            |   |                                            /-163
|                        |   |   |       /--173   |                                            |   |            /---- Carettochelys insculpta
|                        |   |   |       |    |   \------------------------------------------164   \----------162
|                        |   |   |       |    |                                                |                \---- Allaeochelys libyca
|                        |   |   |       |    |                                                |
|                        |   |   |       |    |                                                \--------------------- Adocus beatus
|                        |   |   |       |    |
|                        |   |   |       |    |                                                                 /---- Chelus fimbriatus
|                        |   |   |       |    |                                                             /-166
|                        |   |   |       |    |                                                             |   \---- Phrynops geoffroanus
|                        |   |   |       |    |                                                    /------168
|                        |   |   |       |    |                                                    |        |   /---- Elseya dentata
|                        |   |   |       |    |                                                    |        \-167
|                        |   |   |   /-176    |                                                    |            \---- Chelodina longicollis
|                        |   |   |   |   |    \--------------------------------------------------172
|                        |   |   |   |   |                                                         |    /------------ Araripemys barretoi
|                        |   |   |   |   |                                                         |    |
|                        |   |   |   |   |                                                         \--171       /---- Podocnemis unifilis
|                        |   |   |   |   |                                                              |   /-169
|                        |   |   |   |   |                                                              |   |   \---- Galianemys whitei
|                        |   |   |   |   |                                                              \-170
|                    /-187   |   |   |   |                                                                  \-------- Pelomedusa subrufa
|                    |   |   |   |   |   |
|                    |   |   |   |   |   |                                                                      /---- Sinemys gamera
|                    |   |   |   \-181   |                                                                  /-174
|                    |   |   |       |   |                                                                  |   \---- Sinemys lens
|                    |   |   |       |   \----------------------------------------------------------------175
|                    |   |   |       |                                                                      \-------- Dracochelys bicuspis
|                    |   |   |       |
|                    |   |   |       |                                                                          /---- Annemys levensis
|                    |   |   |       |                                                                      /-177
|                    |   |   |       |                                                                      |   \---- Annemys latiens
|                    |   |   |       |                                                                  /-178
|                    |   |   |       |                                                             /--179   \-------- Annemys sp. IVPP V18106
|                    |   |   |       |                                                             |    |
|                /-188   |   |       \-----------------------------------------------------------180    \------------ Xinjiangchelys radiplicatoides
|                |   |   |   |                                                                     |
|                |   |   |   |                                                                     \----------------- Xinjiangchelys wusu
|                |   |   |   |
|                |   |   |   |                                                                          /------------ Eubaena cephalica
|                |   |   |   |                                                                          |
|                |   |   |   \------------------------------------------------------------------------185   /-------- Arundelemys dardeni
|                |   |   |                                                                              |   |
|           /--189   |   |                                                                              \-184   /---- Pleurosternon bullockii
|           |    |   |   |                                                                                  \-183
|           |    |   |   |                                                                                      \---- Glyptops plicatulus
|           |    |   |   |
|           |    |   |   \------------------------------------------------------------------------------------------- Kallokibotion bajazidi
|       /-190    |   |
|       |   |    |   \----------------------------------------------------------------------------------------------- Meiolania planiceps
|       |   |    |
|   /-191   |    \--------------------------------------------------------------------------------------------------- Chubutemys copelloi
|   |   |   |
|   |   |   \-------------------------------------------------------------------------------------------------------- Eileanchelys waldmanni
\-192   |
    |   \------------------------------------------------------------------------------------------------------------ Kayentachelys aprix
    |
    \---------------------------------------------------------------------------------------------------------------- Australochelys africanus

Apomorphy lists:

       Branch                               Character                   Steps      CI   Change
----------------------------------------------------------------------------------------------
node_192 <-> Proganochelys quenstedtii      7                               1   0.133  1 <-> 0
                                            12                              1   0.071  1 <-> 0
                                            25                              1   0.083  1 <-> 0
                                            26                              1   0.250  1 <-> 0
                                            29                              1   0.111  1 <-> 0
                                            43                              1   0.111  0 <=> 1
                                            46                              1   1.000  1 <-> 0
                                            50                              1   0.125  1 <-> 0
                                            62                              1   0.500  1 <-> 0
                                            64                              1   1.000  1 <=> 0
                                            70                              1   0.111  0 <=> 1
                                            73                              1   0.167  1 <-> 0
                                            75                              1   1.000  1 <=> 0
                                            87                              1   1.000  1 <=> 0
                                            90                              1   0.500  1 <-> 0
                                            91                              1   0.286  1 <=> 0
                                            134                             1   0.143  1 <=> 0
                                            142                             1   0.125  1 <-> 0
                                            143                             1   0.091  1 <=> 0
                                            145                             1   0.250  1 <=> 0
                                            162                             1   1.000  1 <-> 0
                                            163                             1   0.100  0 <-> 1
                                            174                             1   0.143  1 <-> 0
                                            210                             1   0.400  1 <-> 0
                                            213                             1   0.111  0 <-> 1
                                            229                             1   0.083  1 <-> 0
                                            230                             1   0.500  1 <-> 0
                                            238                             1   0.083  1 <-> 0
                                            248                             1   1.000  1 <-> 0
                                            271                             1   1.000  1 <-> 0
                                            272                             1   0.500  0 <-> 1
                                            306                             1   0.500  1 <-> 0
                                            311                             1   0.500  1 <-> 0
                                            313                             1   1.000  1 <-> 0
                                            318                             1   1.000  1 <-> 0
                                            320                             1   1.000  1 <-> 0
                                            323                             1   1.000  1 <-> 0
                                            330                             1   1.000  1 <-> 0
                                            332                             1   1.000  1 <-> 0
                                            347                             1   0.400  1 <-> 0
node_192 --> node_191                       5                               1   0.500  1 ==> 0
                                            9                               1   0.333  0 ==> 1
                                            11                              1   1.000  0 ==> 1
                                            48                              1   0.250  0 --> 1
                                            67                              1   0.167  1 ==> 0
                                            75                              1   1.000  1 ==> 2
                                            77                              1   0.167  0 --> 1
                                            78                              1   0.176  0 ==> 1
                                            109                             1   0.167  0 ==> 1
                                            111                             1   0.067  0 --> 1
                                            115                             1   0.071  1 --> 0
                                            120                             1   1.000  0 ==> 1
                                            132                             1   1.000  0 ==> 1
                                            141                             1   0.154  2 ==> 1
node_191 --> node_190                       21                              1   1.000  0 ==> 1
                                            22                              1   0.222  0 --> 1
                                            25                              1   0.083  1 --> 0
                                            59                              1   0.074  1 --> 0
                                            77                              1   0.167  1 --> 2
                                            89                              1   0.500  0 --> 1
                                            106                             1   0.077  0 --> 1
                                            132                             1   1.000  1 ==> 2
                                            142                             1   0.125  1 --> 0
                                            147                             1   0.500  0 --> 1
                                            167                             1   1.000  0 ==> 1
                                            184                             1   0.125  0 --> 1
                                            195                             1   0.250  0 --> 1
                                            205 (Neural number)             1   1.000  0 ==> 1
                                            222                             1   0.250  0 --> 1
                                            225                             1   0.167  0 --> 1
                                            247                             1   1.000  0 ==> 1
                                            259                             1   0.500  0 --> 1
                                            304                             1   0.500  0 --> 1
                                            307                             1   0.667  0 --> 1
                                            308                             1   0.333  0 --> 1
                                            312                             1   1.000  0 --> 1
                                            357                             1   0.200  1 --> 0
node_190 --> node_189                       7                               1   0.133  1 --> 0
                                            12                              1   0.071  1 --> 0
                                            29                              1   0.111  1 --> 0
                                            48                              1   0.250  1 --> 0
                                            66                              2   0.083  0 ==> 2
                                            80                              1   0.167  0 ==> 1
                                            111                             1   0.067  1 --> 0
                                            112                             1   0.111  0 ==> 1
                                            121                             1   0.125  0 ==> 1
                                            123                             1   0.167  0 --> 1
                                            124                             1   0.111  0 --> 1
                                            128                             1   0.091  0 --> 1
                                            134                             1   0.143  1 --> 0
                                            174                             1   0.143  1 --> 0
                                            203                             1   0.167  0 --> 1
node_189 --> node_188                       92                              1   0.125  0 ==> 1
                                            98                              1   0.071  0 --> 1
                                            108                             1   1.000  0 ==> 1
                                            109                             1   0.167  1 ==> 2
                                            122                             1   0.167  0 ==> 2
node_188 --> node_187                       12                              1   0.071  0 --> 1
                                            23                              1   0.100  0 --> 1
                                            102                             1   0.091  0 --> 1
                                            118                             1   0.143  0 --> 2
                                            148                             1   0.333  0 --> 1
                                            157                             1   0.250  1 ==> 0
                                            177                             1   0.077  0 --> 1
                                            181                             1   0.143  0 --> 1
                                            249                             1   0.600  0 ==> 1
                                            254                             1   0.143  0 --> 1
                                            284                             1   0.167  1 ==> 0
                                            315                             1   1.000  0 ==> 1
                                            343                             1   0.333  0 --> 1
                                            350                             1   0.143  0 --> 1
node_187 --> node_186                       7                               1   0.133  0 --> 1
                                            17                              1   0.111  1 ==> 0
                                            19                              2   0.125  0 ==> 2
                                            35                              1   0.143  0 ==> 1
                                            48                              1   0.250  0 --> 1
                                            111                             1   0.067  0 ==> 1
                                            121                             1   0.125  1 ==> 0
                                            123                             1   0.167  1 --> 0
                                            233                             1   0.200  0 ==> 1
                                            309                             1   0.200  0 --> 1
                                            314                             1   0.250  0 --> 1
                                            315                             1   1.000  1 ==> 2
                                            322                             1   0.091  1 --> 0
                                            338                             1   1.000  0 ==> 1
node_186 --> node_182                       3                               1   0.250  0 ==> 1
                                            14                              1   0.100  0 ==> 1
                                            122                             1   0.167  2 ==> 0
                                            149                             1   0.222  0 ==> 1
                                            180                             1   0.167  0 --> 1
                                            243                             1   0.333  0 ==> 1
                                            257                             1   0.333  0 ==> 1
node_182 --> node_108                       7                               1   0.133  1 --> 0
                                            19                              1   0.125  2 --> 1
                                            24                              1   0.167  0 --> 1
                                            82                              1   0.083  0 ==> 1
                                            84                              1   0.500  0 ==> 1
                                            85                              1   0.200  0 --> 1
                                            105                             1   0.222  0 --> 1
                                            115                             1   0.071  0 ==> 1
                                            125                             1   0.222  1 --> 0
                                            154                             1   0.143  1 --> 0
                                            183                             1   0.167  0 ==> 1
                                            186                             1   0.167  0 ==> 1
                                            225                             1   0.167  1 --> 2
                                            239                             1   0.143  0 ==> 1
                                            268                             1   0.333  0 --> 1
                                            283                             1   0.500  0 ==> 1
                                            333                             1   0.100  0 --> 1
node_108 --> node_98                        39                              1   0.091  0 --> 1
                                            81                              1   0.200  0 --> 1
                                            101                             1   0.250  0 --> 2
                                            136                             1   0.250  0 --> 1
                                            206 (interneural presence)      1   0.182  0 --> 1
                                            210                             1   0.400  1 --> 2
                                            223                             1   0.500  0 --> 1
                                            240                             1   0.167  0 --> 1
                                            252                             1   0.429  0 --> 1
                                            256                             1   0.200  0 --> 1
                                            311                             1   0.500  1 --> 0
                                            316                             1   0.333  0 --> 1
                                            335                             1   0.375  0 --> 1
                                            345                             1   0.500  0 --> 1
                                            346                             2   0.500  0 --> 2
                                            353                             1   0.500  0 --> 1
                                            354                             1   0.500  0 --> 1
                                            359                             1   0.333  0 --> 1
 node_98 --> Thalssemys bruntrutana         348                             1   0.111  0 ==> 1
 node_98 --> Ordosemys sp. IVPP V12092      264                             1   0.250  0 ==> 1
node_108 --> node_107                       19                              1   0.125  1 --> 0
                                            66                              2   0.083  2 ==> 0
                                            80                              1   0.167  1 ==> 2
                                            96                              1   0.182  1 ==> 0
                                            118                             1   0.143  2 --> 0
                                            143                             1   0.091  1 ==> 0
                                            149                             1   0.222  1 --> 2
                                            238                             1   0.083  1 --> 0
                                            260                             1   0.200  0 ==> 1
                                            284                             1   0.167  0 ==> 1
                                            302                             1   0.500  0 ==> 1
                                            337                             1   0.143  0 ==> 1
                                            357                             1   0.200  0 ==> 1
node_107 --> node_102                       7                               1   0.133  0 --> 1
                                            28                              1   0.167  1 ==> 0
                                            40                              1   0.500  0 ==> 1
                                            59                              1   0.074  0 ==> 1
                                            117                             1   0.063  0 --> 1
                                            133                             1   0.125  0 --> 1
                                            134                             1   0.143  0 ==> 2
                                            141                             1   0.154  1 ==> 2
                                            177                             1   0.077  1 --> 0
                                            213                             1   0.111  0 --> 1
                                            225                             1   0.167  2 --> 1
                                            228                             1   1.000  1 --> 0
                                            328                             1   0.250  0 --> 1
node_102 --> node_101                       19                              1   0.125  0 --> 1
                                            95                              1   0.200  0 ==> 1
                                            101                             1   0.250  0 ==> 1
                                            149                             1   0.222  2 --> 1
                                            157                             1   0.250  0 ==> 1
node_101 --> Jurassichelon oleronensis      63                              1   0.111  0 ==> 1
                                            76                              1   0.071  0 ==> 1
                                            82                              1   0.083  1 ==> 0
                                            96                              1   0.182  0 ==> 1
                                            112                             1   0.111  1 ==> 0
                                            201 ( Preneural)                1   0.250  0 ==> 2
node_101 --> node_100                       7                               1   0.133  1 --> 0
                                            45                              1   0.250  0 --> 1
                                            91                              1   0.286  1 ==> 2
                                            98                              1   0.071  1 --> 0
                                            109                             1   0.167  2 --> 1
                                            111                             1   0.067  1 --> 0
                                            118                             1   0.143  0 --> 2
                                            124                             1   0.111  1 ==> 0
                                            130                             1   0.111  0 ==> 1
                                            133                             1   0.125  1 --> 0
                                            222                             1   0.250  1 ==> 0
node_100 --> node_99                        142                             1   0.125  0 ==> 1
                                            149                             1   0.222  1 --> 2
                                            206 (interneural presence)      1   0.182  0 --> 1
 node_99 --> Plesiochelys planiceps         35                              1   0.143  1 ==> 2
                                            63                              1   0.111  0 ==> 1
                                            111                             1   0.067  0 --> 1
 node_99 --> Plesiochelys etalloni          4                               1   0.125  0 ==> 1
                                            106                             1   0.077  1 ==> 0
                                            109                             1   0.167  1 --> 2
                                            145                             1   0.250  1 ==> 0
                                            180                             1   0.167  1 --> 0
node_100 --> Plesiochelys bigleri           117                             1   0.063  1 --> 0
                                            144                             1   0.133  1 ==> 0
                                            201 ( Preneural)                1   0.250  0 ==> 1
node_102 --> Portlandemys mcdowelli         183                             1   0.167  1 ==> 0
node_107 --> node_106                       4                               1   0.125  0 ==> 1
                                            17                              1   0.111  0 --> 1
                                            50                              1   0.125  1 --> 0
                                            57                              1   0.250  0 ==> 1
                                            63                              1   0.111  0 --> 1
                                            68                              2   0.154  0 ==> 2
                                            100                             1   0.250  0 ==> 1
                                            122                             1   0.167  0 ==> 1
                                            130                             1   0.111  0 ==> 1
                                            154                             1   0.143  0 --> 1
                                            175                             1   0.250  0 ==> 1
                                            182                             1   0.111  0 ==> 1
                                            302                             1   0.500  1 --> 2
node_106 --> Solnhofia parsonsi             18                              1   0.167  0 ==> 1
                                            61                              1   0.200  0 ==> 1
                                            65                              1   0.200  0 ==> 1
                                            91                              1   0.286  1 ==> 2
                                            97                              1   0.071  0 ==> 1
                                            98                              1   0.071  1 ==> 0
                                            102                             1   0.091  1 ==> 0
                                            109                             1   0.167  2 ==> 1
                                            111                             1   0.067  1 ==> 0
                                            118                             1   0.143  0 --> 2
                                            121                             1   0.125  0 ==> 1
                                            128                             1   0.091  1 ==> 0
                                            176                             1   0.111  0 ==> 1
                                            215                             1   0.143  0 ==> 1
                                            238                             1   0.083  0 --> 1
node_106 --> node_105                       22                              1   0.222  1 --> 2
                                            35                              1   0.143  1 ==> 0
                                            41                              1   0.071  0 --> 1
                                            58                              1   0.250  0 ==> 1
                                            69                              1   0.143  0 ==> 1
                                            78                              1   0.176  1 --> 2
                                            82                              1   0.083  1 --> 0
                                            107                             1   0.143  0 --> 1
                                            110                             1   1.000  0 ==> 1
                                            115                             1   0.071  1 --> 0
                                            129                             1   0.500  1 --> 0
                                            134                             1   0.143  0 ==> 1
                                            141                             1   0.154  1 ==> 0
                                            187                             1   0.111  0 ==> 1
                                            232                             1   0.333  0 --> 1
                                            285                             1   0.143  0 --> 1
                                            288                             1   0.333  0 --> 1
                                            297                             1   0.250  0 --> 1
node_105 --> node_104                       2                               1   0.167  0 ==> 1
                                            49                              1   0.167  0 --> 1
                                            63                              1   0.111  1 --> 0
                                            144                             1   0.133  1 ==> 0
node_104 --> node_103                       39                              1   0.091  0 --> 1
                                            55                              1   0.200  0 --> 1
                                            56                              1   0.200  0 ==> 1
                                            97                              1   0.071  0 --> 1
                                            107                             1   0.143  1 --> 0
                                            112                             1   0.111  1 ==> 0
                                            118                             1   0.143  0 --> 1
node_103 --> Sandownia harrisi              7                               1   0.133  0 --> 1
                                            17                              1   0.111  1 ==> 0
                                            49                              1   0.167  1 --> 0
                                            149                             1   0.222  2 ==> 1
node_103 --> Angolachelys mbaxi             29                              1   0.111  0 ==> 1
                                            48                              1   0.250  1 ==> 0
                                            95                              2   0.200  0 ==> 2
                                            106                             1   0.077  1 ==> 0
                                            111                             1   0.067  1 ==> 0
                                            134                             1   0.143  1 ==> 2
node_104 --> Brachyopsemys tingitana        22                              1   0.222  2 --> 1
                                            65                              1   0.200  0 ==> 1
                                            72                              1   0.167  0 ==> 1
                                            78                              1   0.176  2 --> 1
                                            117                             1   0.063  0 ==> 1
                                            141                             1   0.154  0 ==> 2
                                            163                             1   0.100  0 ==> 1
                                            165                             1   0.100  1 ==> 0
node_105 --> Leyvachelys cipadi             3                               1   0.250  1 ==> 0
                                            7                               1   0.133  0 --> 1
                                            28                              1   0.167  1 ==> 0
                                            50                              1   0.125  0 --> 1
                                            143                             1   0.091  0 ==> 1
node_182 --> node_181                       2                               1   0.167  0 --> 1
                                            41                              1   0.071  0 --> 1
                                            92                              1   0.125  1 --> 0
                                            117                             1   0.063  0 ==> 1
                                            184                             1   0.125  1 --> 0
                                            193                             1   0.800  0 --> 2
                                            211                             1   0.111  0 ==> 1
                                            232                             1   0.333  0 ==> 1
                                            254                             1   0.143  1 --> 0
                                            285                             1   0.143  0 --> 1
                                            297                             1   0.250  0 ==> 1
                                            314                             1   0.250  1 --> 0
                                            329                             1   0.143  0 --> 1
node_181 --> node_176                       4                               1   0.125  0 --> 1
                                            16                              1   0.143  0 ==> 1
                                            36                              1   0.200  0 ==> 1
                                            66                              2   0.083  2 ==> 0
                                            129                             1   0.500  1 --> 0
                                            143                             1   0.091  1 --> 0
                                            144                             1   0.133  1 --> 0
                                            187                             1   0.111  0 ==> 1
                                            192                             1   0.143  0 --> 1
                                            281                             1   0.250  0 ==> 1
                                            284                             1   0.167  0 --> 1
                                            288                             1   0.333  0 ==> 1
                                            319                             1   0.500  0 --> 1
node_176 --> node_173                       1                               1   0.125  0 --> 1
                                            29                              1   0.111  0 ==> 1
                                            91                              1   0.286  1 ==> 2
                                            101                             1   0.250  0 --> 2
                                            111                             1   0.067  1 --> 0
                                            130                             1   0.111  0 ==> 1
                                            149                             1   0.222  1 ==> 2
                                            165                             1   0.100  1 --> 0
                                            199                             1   0.167  0 --> 1
                                            213                             1   0.111  0 --> 1
                                            225                             1   0.167  1 --> 0
                                            256                             1   0.200  0 ==> 1
                                            283                             1   0.500  0 ==> 1
                                            302                             2   0.500  0 ==> 2
                                            333                             1   0.100  0 --> 1
node_173 --> node_165                       2                               1   0.167  1 --> 0
                                            7                               1   0.133  1 --> 0
                                            14                              1   0.100  1 ==> 0
                                            24                              1   0.167  0 --> 1
                                            66                              1   0.083  0 --> 1
                                            70                              1   0.111  0 ==> 1
                                            76                              1   0.071  0 --> 1
                                            80                              1   0.167  1 --> 2
                                            92                              1   0.125  0 --> 1
                                            97                              1   0.071  0 ==> 1
                                            124                             1   0.111  1 ==> 0
                                            178                             1   0.125  0 --> 1
                                            182                             1   0.111  0 --> 1
                                            192                             1   0.143  1 --> 0
                                            211                             1   0.111  1 ==> 0
                                            216                             1   0.250  0 --> 1
                                            286                             1   0.333  0 ==> 1
                                            294                             1   0.500  0 ==> 1
                                            296                             1   0.333  0 ==> 1
                                            298                             1   0.500  0 ==> 1
                                            300                             1   0.167  0 --> 1
                                            305                             1   0.333  0 ==> 1
node_165 --> node_158                       151                             1   0.111  0 --> 1
                                            181                             1   0.143  1 --> 0
                                            213                             1   0.111  1 --> 0
                                            225                             1   0.167  0 --> 1
                                            269                             1   0.500  0 ==> 1
                                            281                             1   0.250  1 ==> 0
node_158 --> node_151                       36                              1   0.200  1 --> 0
                                            41                              1   0.071  1 --> 0
                                            59                              1   0.074  0 --> 1
                                            82                              1   0.083  0 --> 1
                                            101                             1   0.250  2 --> 0
                                            118                             1   0.143  2 --> 0
                                            178                             1   0.125  1 --> 0
                                            182                             1   0.111  1 --> 0
                                            199                             1   0.167  1 --> 0
                                            249                             1   0.600  1 --> 2
                                            251                             1   0.200  0 ==> 1
                                            328                             1   0.250  0 --> 1
node_151 --> node_143                       1                               1   0.125  1 --> 0
                                            14                              1   0.100  0 ==> 1
                                            19                              1   0.125  2 ==> 1
                                            29                              1   0.111  1 ==> 0
                                            39                              1   0.091  0 --> 1
                                            70                              1   0.111  1 --> 0
                                            97                              1   0.071  1 ==> 0
                                            151                             1   0.111  1 --> 0
                                            165                             1   0.100  0 ==> 1
                                            187                             1   0.111  1 --> 0
                                            214                             1   0.333  0 --> 1
                                            252                             1   0.429  0 ==> 1
                                            256                             1   0.200  1 --> 0
                                            294                             1   0.500  1 ==> 0
                                            296                             1   0.333  1 ==> 0
                                            305                             1   0.333  1 ==> 0
                                            341                             1   0.333  0 --> 1
node_143 --> node_140                       23                              1   0.100  1 --> 0
                                            40                              1   0.500  0 ==> 1
                                            58                              1   0.250  0 --> 1
                                            66                              1   0.083  1 --> 0
                                            68                              1   0.154  0 ==> 1
                                            96                              1   0.182  1 ==> 0
                                            107                             1   0.143  0 ==> 1
                                            125                             1   0.222  1 ==> 0
                                            134                             1   0.143  0 ==> 2
                                            137                             1   0.333  0 ==> 1
                                            141                             1   0.154  1 ==> 2
                                            144                             1   0.133  0 ==> 1
                                            146                             1   0.167  0 ==> 1
                                            181                             1   0.143  0 --> 1
                                            196                             1   0.250  0 ==> 1
                                            215                             1   0.143  0 ==> 1
                                            226                             1   0.250  0 ==> 1
                                            239                             1   0.143  0 ==> 1
                                            240                             1   0.167  0 --> 1
                                            243                             1   0.333  1 ==> 0
                                            244                             1   0.500  0 ==> 1
                                            255                             1   0.200  0 ==> 1
                                            264                             1   0.250  0 ==> 1
                                            273                             1   0.250  0 --> 1
                                            298                             1   0.500  1 --> 0
                                            300                             1   0.167  1 --> 0
                                            301                             1   0.500  0 --> 1
                                            335                             2   0.375  0 ==> 2
                                            340                             1   1.000  0 ==> 1
                                            345                             1   0.500  0 ==> 1
                                            353                             1   0.500  0 ==> 1
                                            359                             1   0.333  0 ==> 1
node_140 --> node_139                       1                               1   0.125  0 --> 1
                                            39                              1   0.091  1 --> 0
                                            88                              1   0.125  0 ==> 1
                                            105                             1   0.222  0 --> 1
                                            140                             2   0.200  0 ==> 2
                                            142                             1   0.125  0 ==> 1
                                            191                             1   0.071  0 --> 1
                                            217                             1   0.500  0 --> 1
                                            263                             1   0.250  0 --> 1
                                            316                             1   0.333  0 --> 1
                                            317                             1   1.000  0 --> 1
                                            334                             1   0.250  0 --> 1
                                            337                             1   0.143  0 --> 1
                                            344                             1   0.500  0 --> 1
                                            348                             1   0.111  0 --> 1
                                            355                             1   1.000  0 --> 1
                                            357                             1   0.200  0 --> 1
                                            358                             1   0.333  0 --> 1
node_139 --> node_138                       19                              1   0.125  1 ==> 0
                                            29                              1   0.111  0 --> 1
                                            35                              1   0.143  1 ==> 0
                                            50                              1   0.125  1 ==> 0
                                            66                              1   0.083  0 --> 1
                                            97                              1   0.071  0 --> 1
                                            128                             1   0.091  1 ==> 0
                                            176                             1   0.111  0 ==> 1
                                            187                             1   0.111  0 --> 1
node_138 --> node_119                       1                               1   0.125  1 --> 0
                                            14                              1   0.100  1 ==> 0
                                            28                              1   0.167  1 ==> 0
                                            41                              1   0.071  0 --> 1
                                            58                              1   0.250  1 --> 0
                                            63                              1   0.111  0 ==> 1
                                            76                              1   0.071  1 ==> 0
                                            93                              1   0.500  0 ==> 1
                                            95                              1   0.200  0 ==> 1
                                            101                             1   0.250  0 ==> 1
                                            117                             1   0.063  1 ==> 0
                                            118                             1   0.143  0 ==> 2
                                            137                             1   0.333  1 ==> 0
                                            144                             1   0.133  1 ==> 2
                                            146                             1   0.167  1 ==> 0
                                            225                             1   0.167  1 --> 0
                                            227                             1   0.125  0 --> 1
                                            245                             1   0.500  0 --> 1
                                            252                             1   0.429  1 --> 2
                                            301                             1   0.500  1 --> 0
                                            331                             1   0.200  1 --> 0
                                            342                             1   1.000  0 --> 1
                                            347                             1   0.400  1 --> 2
node_119 --> node_118                       97                              1   0.071  1 --> 0
                                            154                             1   0.143  1 ==> 0
node_118 --> node_117                       4                               1   0.125  1 ==> 0
                                            196                             1   0.250  1 --> 0
node_117 --> node_112                       17                              1   0.111  0 ==> 1
                                            229                             1   0.083  1 ==> 0
node_112 --> node_111                       15                              1   1.000  1 ==> 2
                                            187                             1   0.111  1 --> 0
                                            263                             1   0.250  1 ==> 0
node_111 --> node_109                       10                              1   1.000  0 ==> 1
                                            96                              1   0.182  0 --> 1
                                            142                             1   0.125  1 --> 0
                                            216                             1   0.250  1 --> 0
                                            222                             1   0.250  1 --> 0
node_109 --> Rhinochelys nammourensis       17                              1   0.111  1 ==> 0
node_111 --> node_110                       70                              1   0.111  0 --> 1
                                            76                              1   0.071  0 --> 1
                                            82                              1   0.083  1 --> 0
                                            98                              1   0.071  1 ==> 0
                                            115                             1   0.071  0 --> 1
                                            134                             1   0.143  2 --> 0
                                            191                             1   0.071  1 --> 0
                                            232                             1   0.333  1 --> 0
                                            233                             1   0.200  1 --> 0
                                            240                             1   0.167  1 --> 0
                                            341                             1   0.333  1 --> 0
                                            344                             1   0.500  1 --> 0
node_110 --> Santanachelys gaffneyi         107                             1   0.143  1 ==> 0
                                            150                             1   0.200  1 ==> 0
node_110 --> Notochelone costata            68                              1   0.154  1 ==> 0
                                            127                             1   0.100  0 ==> 1
node_112 --> Chelosphargis advena           144                             1   0.133  2 ==> 1
node_117 --> node_116                       7                               1   0.133  0 --> 1
                                            23                              1   0.100  0 --> 1
                                            117                             1   0.063  0 ==> 1
                                            127                             1   0.100  0 --> 1
                                            130                             1   0.111  1 ==> 0
                                            133                             1   0.125  0 --> 1
                                            163                             1   0.100  0 --> 1
                                            176                             1   0.111  1 ==> 0
                                            244                             1   0.500  1 ==> 2
                                            284                             1   0.167  1 --> 0
node_116 --> node_114                       3                               1   0.250  1 --> 0
                                            16                              1   0.143  1 ==> 0
                                            68                              1   0.154  1 ==> 0
                                            88                              1   0.125  1 ==> 0
                                            95                              1   0.200  1 ==> 2
                                            106                             1   0.077  1 --> 0
                                            188                             1   0.333  0 --> 1
                                            218                             1   0.500  0 --> 1
                                            222                             1   0.250  1 --> 0
                                            250                             1   0.500  0 --> 1
                                            266                             1   0.333  0 --> 1
                                            335                             1   0.375  2 --> 3
                                            339                             1   0.500  0 --> 1
node_114 --> Ocepechelon bouyai             14                              1   0.100  0 ==> 1
                                            39                              1   0.091  0 ==> 1
                                            49                              1   0.167  0 ==> 1
                                            59                              1   0.074  1 ==> 0
                                            93                              1   0.500  1 ==> 0
                                            112                             1   0.111  1 ==> 0
                                            144                             1   0.133  2 ==> 1
                                            154                             1   0.143  0 ==> 1
node_114 --> node_113                       1                               1   0.125  0 ==> 1
                                            7                               1   0.133  1 --> 0
                                            12                              1   0.071  1 ==> 0
                                            41                              1   0.071  1 --> 0
                                            53                              1   0.200  0 ==> 1
                                            66                              1   0.083  1 ==> 0
                                            76                              1   0.071  0 --> 1
                                            81                              1   0.200  0 --> 1
                                            100                             1   0.250  0 ==> 2
                                            104                             1   0.143  0 ==> 1
                                            118                             1   0.143  2 ==> 0
                                            150                             1   0.200  1 --> 0
node_113 --> Protostega gigas               187                             1   0.111  1 ==> 0
                                            284                             1   0.167  0 --> 1
node_113 --> Archelon ischyros              45                              1   0.250  0 ==> 1
                                            206 (interneural presence)      1   0.182  0 ==> 1
                                            322                             1   0.091  0 ==> 1
node_116 --> node_115                       20                              1   1.000  0 ==> 1
                                            50                              1   0.125  0 --> 1
                                            77                              1   0.167  2 ==> 1
                                            191                             1   0.071  1 ==> 0
                                            213                             1   0.111  0 --> 1
                                            227                             1   0.125  1 --> 0
node_115 --> Desmatochelys lowii            41                              1   0.071  1 --> 0
                                            95                              1   0.200  1 ==> 0
                                            97                              1   0.071  0 --> 1
                                            154                             1   0.143  0 ==> 1
                                            200                             1   0.333  0 ==> 1
node_115 --> Desmatochelys padillai         19                              1   0.125  0 ==> 1
                                            101                             1   0.250  1 ==> 2
node_118 --> Calcarichelys gemma            1                               1   0.125  0 --> 1
                                            98                              1   0.071  1 ==> 0
                                            106                             1   0.077  1 ==> 0
                                            250                             1   0.500  0 ==> 1
node_119 --> Bouliachelys suteri            9                               1   0.333  1 ==> 0
                                            12                              1   0.071  1 ==> 0
                                            77                              1   0.167  2 ==> 0
                                            84                              1   0.500  0 ==> 1
                                            124                             1   0.111  0 ==> 1
                                            135                             1   0.500  0 ==> 1
                                            163                             1   0.100  0 ==> 1
                                            179                             1   0.200  0 ==> 1
node_138 --> node_137                       25                              1   0.083  0 ==> 1
                                            56                              1   0.200  0 ==> 1
                                            57                              1   0.250  0 ==> 1
                                            69                              1   0.143  0 ==> 1
                                            105                             1   0.222  1 --> 0
                                            111                             1   0.067  0 ==> 1
                                            115                             1   0.071  0 --> 1
                                            121                             1   0.125  0 ==> 1
                                            178                             1   0.125  0 ==> 1
                                            190                             1   0.143  0 --> 1
                                            219                             1   1.000  0 ==> 1
                                            295                             1   1.000  0 ==> 1
                                            296                             1   0.333  0 ==> 1
                                            349                             1   0.167  0 --> 1
                                            350                             1   0.143  1 --> 0
                                            351                             1   1.000  0 --> 1
node_137 --> node_135                       16                              1   0.143  1 --> 0
                                            17                              1   0.111  0 ==> 1
                                            59                              1   0.074  1 ==> 0
                                            66                              1   0.083  1 --> 0
                                            68                              1   0.154  1 ==> 2
                                            106                             1   0.077  1 ==> 0
                                            142                             1   0.125  1 --> 0
node_135 --> node_134                       14                              1   0.100  1 ==> 0
                                            45                              1   0.250  0 ==> 1
                                            95                              2   0.200  0 ==> 2
                                            101                             1   0.250  0 ==> 2
                                            103                             1   0.250  0 ==> 1
                                            104                             1   0.143  0 --> 1
                                            127                             1   0.100  0 ==> 1
                                            190                             1   0.143  1 --> 0
                                            191                             1   0.071  1 ==> 0
node_134 --> node_132                       25                              1   0.083  1 ==> 0
                                            142                             1   0.125  0 --> 1
                                            265                             1   1.000  0 --> 1
                                            331                             1   0.200  1 --> 0
                                            358                             1   0.333  1 --> 0
node_132 --> node_131                       30                              1   0.167  1 --> 0
                                            72                              1   0.167  0 --> 1
                                            117                             1   0.063  1 ==> 0
                                            176                             1   0.111  1 --> 0
                                            179                             1   0.200  0 ==> 1
node_131 --> node_125                       102                             1   0.091  1 --> 0
                                            196                             1   0.250  1 --> 0
                                            207 (Interneural number)        2   0.333  0 --> 2
                                            333                             1   0.100  1 ==> 0
node_125 --> node_122                       26                              1   0.250  1 --> 0
                                            43                              1   0.111  0 --> 1
                                            45                              1   0.250  1 --> 0
                                            80                              1   0.167  2 --> 1
                                            112                             1   0.111  1 --> 0
                                            178                             1   0.125  1 --> 0
                                            266                             1   0.333  0 --> 1
node_122 --> node_121                       188                             1   0.333  0 ==> 1
                                            191                             1   0.071  0 --> 1
                                            218                             1   0.500  0 ==> 1
                                            227                             1   0.125  0 ==> 1
                                            229                             1   0.083  1 --> 0
node_121 --> node_120                       6                               1   0.167  0 --> 1
                                            12                              1   0.071  1 ==> 0
                                            15                              1   1.000  1 --> 0
                                            22                              1   0.222  1 --> 0
                                            28                              1   0.167  1 ==> 0
                                            54                              1   0.500  0 ==> 1
                                            56                              1   0.200  1 ==> 0
                                            57                              1   0.250  1 ==> 0
                                            66                              1   0.083  0 ==> 1
                                            68                              1   0.154  2 ==> 1
                                            69                              1   0.143  1 ==> 0
                                            82                              1   0.083  1 --> 0
                                            98                              1   0.071  1 ==> 0
                                            100                             1   0.250  0 ==> 2
                                            104                             1   0.143  1 ==> 0
                                            111                             1   0.067  1 ==> 0
                                            122                             1   0.167  0 --> 1
                                            126                             1   0.167  0 --> 1
                                            140                             2   0.200  2 --> 0
                                            151                             1   0.111  0 ==> 1
                                            163                             1   0.100  0 --> 1
                                            185                             1   0.400  0 --> 2
                                            196                             1   0.250  0 --> 1
                                            203                             1   0.167  1 --> 0
                                            245                             1   0.500  0 ==> 1
                                            246                             1   0.500  0 --> 1
                                            297                             1   0.250  1 ==> 0
                                            335                             1   0.375  2 ==> 3
                                            336                             1   1.000  0 ==> 1
                                            341                             1   0.333  1 --> 0
                                            347                             1   0.400  1 --> 2
                                            349                             1   0.167  1 --> 0
node_120 --> Dermochelys coriacea           68                              1   0.154  1 ==> 0
                                            96                              1   0.182  0 ==> 1
                                            103                             1   0.250  1 ==> 0
                                            121                             1   0.125  1 ==> 0
                                            122                             1   0.167  1 --> 3
                                            137                             1   0.333  1 ==> 0
                                            191                             1   0.071  1 --> 0
                                            204                             1   1.000  0 ==> 1
                                            209                             1   0.500  0 ==> 1
                                            244                             1   0.500  1 ==> 0
                                            356                             1   0.500  0 ==> 1
node_120 --> Eosphargis breineri            26                              1   0.250  0 --> 1
                                            43                              1   0.111  1 --> 0
                                            59                              1   0.074  0 ==> 1
                                            92                              1   0.125  1 ==> 0
                                            138                             1   0.500  0 ==> 1
node_121 --> Allopleuron hoffmanni          17                              1   0.111  1 ==> 0
                                            50                              1   0.125  0 ==> 1
                                            72                              1   0.167  1 --> 0
                                            77                              1   0.167  2 ==> 1
                                            81                              1   0.200  0 ==> 1
                                            85                              1   0.200  0 ==> 1
                                            88                              1   0.125  1 ==> 0
                                            95                              2   0.200  2 ==> 0
                                            130                             1   0.111  1 ==> 0
                                            133                             1   0.125  0 ==> 1
                                            165                             1   0.100  1 ==> 0
                                            177                             1   0.077  1 ==> 0
                                            187                             1   0.111  1 ==> 0
                                            322                             1   0.091  0 ==> 1
node_122 --> Oligochelone rupelensis        329                             1   0.143  1 ==> 0
node_125 --> node_124                       100                             1   0.250  0 --> 1
                                            175                             1   0.250  0 ==> 1
                                            217                             1   0.500  1 ==> 0
node_124 --> node_123                       206 (interneural presence)      1   0.182  0 ==> 2
node_123 --> Glyptochelone suyckerbuykii    192                             1   0.143  0 ==> 1
                                            357                             1   0.200  1 ==> 0
node_123 --> Procolpochelys charlestonensis 199                             1   0.167  0 ==> 1
                                            216                             1   0.250  1 ==> 0
                                            225                             1   0.167  1 ==> 0
node_124 --> Erquelinnesia gosseleti        14                              1   0.100  0 ==> 1
                                            49                              1   0.167  0 ==> 1
                                            179                             1   0.200  1 ==> 0
                                            233                             1   0.200  1 ==> 0
                                            322                             1   0.091  0 ==> 1
                                            329                             1   0.143  1 ==> 0
                                            337                             1   0.143  1 ==> 0
node_131 --> node_130                       6                               1   0.167  0 ==> 1
                                            59                              1   0.074  0 --> 2
                                            70                              1   0.111  0 --> 1
                                            152                             1   1.000  0 ==> 1
                                            201 ( Preneural)                1   0.250  0 --> 1
                                            206 (interneural presence)      1   0.182  0 ==> 1
                                            220                             1   0.667  2 ==> 1
                                            305                             1   0.333  0 ==> 1
                                            339                             1   0.500  0 ==> 1
                                            356                             1   0.500  0 ==> 1
node_130 --> node_128                       8                               1   1.000  0 ==> 1
                                            115                             1   0.071  1 ==> 0
node_128 --> node_127                       12                              1   0.071  1 --> 0
                                            59                              1   0.074  2 --> 0
                                            128                             1   0.091  0 --> 1
                                            144                             1   0.133  1 --> 2
                                            184                             1   0.125  0 --> 1
                                            191                             1   0.071  0 --> 1
                                            201 ( Preneural)                1   0.250  1 --> 0
                                            210                             1   0.400  1 --> 0
                                            237                             1   1.000  0 ==> 1
                                            273                             1   0.250  1 --> 0
                                            316                             1   0.333  1 ==> 0
node_127 --> node_126                       146                             1   0.167  1 ==> 0
                                            176                             1   0.111  0 --> 1
                                            206 (interneural presence)      1   0.182  1 ==> 2
                                            207 (Interneural number)        2   0.333  0 ==> 2
node_126 --> Lepidochelys olivacea          102                             1   0.091  1 ==> 0
                                            128                             1   0.091  1 --> 0
                                            134                             1   0.143  2 ==> 1
                                            175                             1   0.250  0 ==> 1
node_126 --> Lepidochelys kempii            12                              1   0.071  0 --> 1
                                            30                              1   0.167  0 ==> 1
                                            53                              1   0.200  0 ==> 1
                                            59                              1   0.074  0 --> 2
                                            104                             1   0.143  1 ==> 0
                                            144                             1   0.133  2 --> 1
                                            184                             1   0.125  1 --> 0
                                            191                             1   0.071  1 --> 0
node_127 --> Caretta caretta                61                              1   0.200  0 ==> 1
                                            65                              1   0.200  0 ==> 1
                                            70                              1   0.111  1 --> 0
                                            100                             1   0.250  0 ==> 1
                                            163                             1   0.100  0 ==> 1
                                            226                             1   0.250  1 ==> 0
node_128 --> Eretmochelys imbricata         118                             1   0.143  0 ==> 1
                                            122                             1   0.167  0 ==> 1
                                            134                             1   0.143  2 ==> 0
                                            177                             1   0.077  1 ==> 0
                                            229                             1   0.083  1 ==> 0
node_130 --> node_129                       30                              1   0.167  0 --> 1
                                            80                              1   0.167  2 ==> 1
                                            176                             1   0.111  0 --> 1
                                            180                             1   0.167  1 ==> 0
node_129 --> Chelonia mydas                 70                              1   0.111  1 --> 0
                                            72                              1   0.167  1 --> 0
                                            100                             1   0.250  0 ==> 2
                                            102                             1   0.091  1 ==> 0
                                            103                             1   0.250  1 ==> 0
                                            104                             1   0.143  1 ==> 0
                                            117                             1   0.063  0 ==> 1
                                            122                             1   0.167  0 ==> 1
                                            126                             1   0.167  0 ==> 1
                                            128                             1   0.091  0 ==> 1
                                            134                             1   0.143  2 ==> 0
                                            141                             1   0.154  2 ==> 0
                                            191                             1   0.071  0 ==> 1
                                            220                             1   0.667  1 ==> 0
node_129 --> Natator depressus              76                              1   0.071  1 ==> 0
                                            144                             1   0.133  1 ==> 2
                                            177                             1   0.077  1 ==> 0
                                            184                             1   0.125  0 ==> 1
                                            207 (Interneural number)        1   0.333  0 ==> 1
                                            229                             1   0.083  1 ==> 0
                                            358                             1   0.333  0 ==> 1
node_132 --> Argillochelys cuneiceps        59                              1   0.074  0 ==> 1
                                            88                              1   0.125  1 ==> 0
                                            151                             1   0.111  0 ==> 1
                                            156                             1   0.111  1 ==> 0
node_134 --> node_133                       115                             1   0.071  1 --> 0
                                            122                             1   0.167  0 --> 1
                                            240                             1   0.167  1 ==> 0
                                            244                             1   0.500  1 ==> 0
                                            297                             1   0.250  1 --> 0
                                            329                             1   0.143  1 --> 0
node_133 --> Puppigerus camperi             92                              1   0.125  1 ==> 0
                                            102                             1   0.091  1 ==> 0
                                            146                             1   0.167  1 ==> 0
                                            151                             1   0.111  0 ==> 1
                                            175                             1   0.250  0 ==> 1
                                            215                             1   0.143  1 ==> 0
                                            226                             1   0.250  1 ==> 0
                                            263                             1   0.250  1 ==> 0
node_133 --> Eochelone brabantica           56                              1   0.200  1 ==> 0
                                            57                              1   0.250  1 ==> 0
                                            58                              1   0.250  1 ==> 0
                                            66                              1   0.083  0 ==> 1
                                            68                              1   0.154  2 ==> 1
                                            88                              1   0.125  1 ==> 0
                                            104                             1   0.143  1 --> 0
                                            122                             1   0.167  1 --> 2
                                            134                             1   0.143  2 ==> 0
                                            140                             1   0.200  2 ==> 1
                                            176                             1   0.111  1 ==> 0
                                            333                             1   0.100  1 ==> 0
node_135 --> Cabindachelys landanensis      22                              1   0.222  1 ==> 2
                                            97                              1   0.071  1 --> 0
node_137 --> node_136                       6                               1   0.167  0 --> 1
                                            67                              1   0.167  0 --> 1
                                            88                              1   0.125  1 --> 0
                                            140                             1   0.200  2 --> 1
                                            163                             1   0.100  0 --> 1
                                            164                             1   0.500  0 --> 1
                                            179                             1   0.200  0 --> 1
                                            195                             1   0.250  1 ==> 0
                                            200                             1   0.333  0 ==> 1
                                            201 ( Preneural)                1   0.250  0 --> 1
                                            229                             1   0.083  1 ==> 0
                                            289                             1   0.667  1 --> 0
                                            319                             1   0.500  1 --> 0
                                            335                             2   0.375  2 --> 0
node_136 --> Peritresius martini            233                             1   0.200  1 ==> 0
                                            282                             1   0.200  0 ==> 1
                                            300                             1   0.167  0 ==> 1
                                            322                             1   0.091  0 ==> 1
node_136 --> Ctenochelys                    220                             1   0.667  2 ==> 0
node_139 --> Nichollsemys baieri            127                             1   0.100  0 ==> 1
node_140 --> Toxochelys latiremis           117                             1   0.063  1 ==> 0
                                            174                             1   0.143  0 ==> 1
                                            184                             1   0.125  0 ==> 1
                                            200                             1   0.333  0 ==> 1
                                            278                             1   0.500  0 ==> 1
                                            280                             1   0.333  0 ==> 1
                                            281                             1   0.250  0 ==> 1
                                            309                             1   0.200  1 ==> 0
node_143 --> node_142                       16                              1   0.143  1 --> 0
                                            66                              1   0.083  1 --> 2
                                            82                              1   0.083  1 --> 0
                                            115                             1   0.071  0 --> 1
                                            136                             1   0.250  0 ==> 1
                                            143                             1   0.091  0 ==> 1
                                            149                             1   0.222  2 ==> 1
                                            308                             1   0.333  1 --> 2
                                            333                             1   0.100  1 --> 0
node_142 --> node_141                       35                              1   0.143  1 ==> 2
                                            76                              1   0.071  1 ==> 0
                                            91                              1   0.286  2 --> 1
                                            98                              1   0.071  1 --> 0
                                            109                             1   0.167  2 --> 1
                                            151                             1   0.111  0 --> 1
                                            156                             1   0.111  1 --> 0
                                            206 (interneural presence)      1   0.182  0 --> 1
                                            208                             1   0.250  0 --> 1
                                            281                             1   0.250  0 --> 1
node_141 --> Kirgizemys hoburensis          41                              1   0.071  0 ==> 1
                                            59                              1   0.074  1 --> 0
                                            80                              1   0.167  2 ==> 1
                                            165                             1   0.100  1 ==> 0
node_141 --> Kirgizemys dmitrievi           14                              1   0.100  1 ==> 0
                                            62                              1   0.500  1 ==> 0
                                            66                              1   0.083  2 --> 1
                                            142                             1   0.125  0 ==> 1
                                            163                             1   0.100  0 ==> 1
node_151 --> node_150                       24                              1   0.167  1 --> 0
                                            35                              1   0.143  1 --> 0
                                            60                              1   0.333  0 --> 1
                                            156                             1   0.111  1 --> 0
                                            193                             1   0.800  2 --> 1
                                            197                             1   1.000  0 ==> 1
                                            216                             1   0.250  1 --> 0
                                            225                             1   0.167  1 --> 0
                                            242                             1   1.000  0 --> 1
                                            261                             1   0.182  0 --> 1
                                            275                             1   0.143  0 --> 1
                                            279                             1   0.333  0 --> 1
                                            329                             1   0.143  1 --> 0
node_150 --> node_144                       12                              1   0.071  1 ==> 0
                                            53                              1   0.200  0 ==> 1
                                            78                              1   0.176  1 ==> 2
                                            96                              1   0.182  1 ==> 0
                                            115                             1   0.071  0 ==> 1
                                            127                             1   0.100  0 ==> 1
                                            176                             1   0.111  0 ==> 1
                                            179                             1   0.200  0 ==> 1
                                            203                             1   0.167  1 ==> 0
                                            206 (interneural presence)      1   0.182  0 ==> 1
                                            215                             1   0.143  0 ==> 1
                                            229                             1   0.083  1 ==> 0
                                            239                             1   0.143  0 ==> 1
                                            252                             1   0.429  0 ==> 2
                                            255                             1   0.200  0 ==> 1
                                            263                             1   0.250  0 ==> 1
                                            264                             1   0.250  0 ==> 1
                                            280                             1   0.333  0 ==> 1
                                            308                             1   0.333  1 ==> 2
                                            309                             1   0.200  1 ==> 0
                                            328                             1   0.250  1 --> 0
                                            352                             1   0.333  0 --> 1
node_144 --> Chelydra serpentina            9                               1   0.333  1 ==> 0
                                            25                              1   0.083  0 ==> 1
                                            29                              1   0.111  1 ==> 0
                                            41                              1   0.071  0 --> 1
                                            143                             1   0.091  0 ==> 1
                                            198                             1   1.000  1 ==> 2
                                            225                             2   0.167  0 ==> 2
                                            329                             1   0.143  0 --> 1
node_144 --> Macrochelys temminckii         59                              1   0.074  1 --> 0
                                            66                              1   0.083  1 ==> 0
                                            85                              1   0.200  0 ==> 1
                                            118                             1   0.143  0 --> 1
                                            125                             1   0.222  1 ==> 0
                                            141                             1   0.154  1 ==> 0
                                            144                             1   0.133  0 ==> 1
                                            151                             1   0.111  1 --> 0
                                            156                             1   0.111  0 --> 1
                                            230                             1   0.500  1 ==> 0
                                            307                             1   0.667  1 ==> 2
node_150 --> node_149                       22                              1   0.222  1 ==> 2
                                            23                              1   0.100  1 ==> 0
                                            36                              1   0.200  0 --> 1
                                            55                              1   0.200  0 ==> 1
                                            59                              1   0.074  1 --> 2
                                            68                              1   0.154  0 ==> 1
                                            101                             1   0.250  0 --> 2
                                            118                             1   0.143  0 --> 2
                                            124                             1   0.111  0 --> 1
                                            182                             1   0.111  0 --> 1
                                            185                             1   0.400  0 --> 1
                                            190                             1   0.143  0 --> 1
                                            191                             1   0.071  0 --> 1
                                            211                             1   0.111  0 ==> 1
                                            238                             1   0.083  1 --> 0
                                            249                             1   0.600  2 --> 1
                                            276                             1   1.000  0 ==> 1
                                            291                             1   0.750  2 --> 1
                                            322                             1   0.091  0 --> 1
                                            331                             1   0.200  1 --> 0
node_149 --> node_147                       256                             1   0.200  1 --> 2
                                            282                             1   0.200  0 --> 1
                                            303                             1   1.000  0 --> 1
                                            327                             1   0.333  0 ==> 1
                                            348                             1   0.111  0 ==> 1
node_147 --> node_146                       12                              1   0.071  1 ==> 0
                                            18                              1   0.167  0 ==> 1
                                            27                              1   0.333  0 ==> 1
                                            33                              1   0.250  0 ==> 1
                                            41                              1   0.071  0 --> 1
                                            43                              1   0.111  0 --> 1
                                            59                              1   0.074  2 --> 0
                                            68                              1   0.154  1 --> 2
                                            69                              1   0.143  0 --> 1
                                            78                              1   0.176  1 --> 2
                                            102                             1   0.091  1 --> 0
                                            122                             1   0.167  0 --> 2
                                            133                             1   0.125  0 ==> 1
                                            159                             1   1.000  0 ==> 1
                                            210                             1   0.400  1 ==> 2
                                            213                             1   0.111  0 --> 1
                                            241                             1   0.500  0 ==> 1
                                            278                             1   0.500  0 ==> 1
                                            326                             1   0.500  0 ==> 1
node_146 --> node_145                       25                              1   0.083  0 ==> 1
                                            82                              1   0.083  1 --> 0
                                            124                             1   0.111  1 --> 0
                                            186                             1   0.167  0 ==> 1
                                            212                             1   0.500  0 ==> 1
                                            246                             1   0.500  0 ==> 1
                                            273                             1   0.250  0 ==> 1
                                            274                             1   1.000  0 ==> 1
node_145 --> Sternotherus odoratus          43                              1   0.111  1 --> 0
                                            98                              1   0.071  1 ==> 0
                                            100                             1   0.250  0 ==> 1
                                            102                             1   0.091  0 --> 1
                                            117                             1   0.063  1 ==> 0
                                            118                             1   0.143  2 ==> 0
                                            130                             1   0.111  1 ==> 0
                                            139                             1   0.250  0 ==> 1
                                            177                             1   0.077  1 ==> 0
                                            214                             1   0.333  0 ==> 1
node_145 --> Kinosternon subrubrum          53                              1   0.200  0 ==> 1
                                            68                              1   0.154  2 --> 1
                                            69                              1   0.143  1 --> 0
                                            78                              1   0.176  2 --> 1
                                            112                             1   0.111  1 ==> 0
                                            116                             1   0.333  0 ==> 1
                                            122                             1   0.167  2 --> 0
                                            127                             1   0.100  0 ==> 1
                                            143                             1   0.091  0 ==> 1
                                            161                             1   0.250  1 ==> 0
                                            182                             1   0.111  1 --> 0
                                            183                             1   0.167  0 ==> 1
                                            211                             1   0.111  1 ==> 0
                                            329                             1   0.143  0 ==> 1
node_146 --> Staurotypus salvinii           39                              1   0.091  0 ==> 1
                                            50                              1   0.125  1 ==> 0
                                            107                             1   0.143  0 ==> 1
                                            141                             1   0.154  1 ==> 0
                                            322                             1   0.091  1 --> 0
node_147 --> Emarginachelys cretacea        30                              1   0.167  1 ==> 0
                                            109                             1   0.167  2 ==> 1
                                            111                             1   0.067  0 ==> 1
                                            125                             1   0.222  1 ==> 0
                                            238                             1   0.083  0 --> 1
                                            252                             1   0.429  0 ==> 2
node_149 --> node_148                       35                              1   0.143  0 --> 1
                                            80                              1   0.167  2 ==> 1
                                            82                              1   0.083  1 --> 0
                                            98                              1   0.071  1 ==> 0
                                            128                             1   0.091  1 --> 0
                                            158                             1   1.000  0 ==> 1
                                            177                             1   0.077  1 ==> 0
                                            178                             1   0.125  0 ==> 1
                                            251                             1   0.200  1 ==> 0
                                            254                             1   0.143  0 ==> 1
                                            261                             1   0.182  1 --> 0
                                            279                             1   0.333  1 --> 0
node_148 --> Dermatemys mawii               41                              1   0.071  0 --> 1
                                            60                              1   0.333  1 --> 0
                                            65                              1   0.200  0 ==> 1
                                            106                             1   0.077  1 ==> 0
                                            117                             1   0.063  1 ==> 0
                                            141                             1   0.154  1 ==> 0
                                            190                             1   0.143  1 --> 0
                                            191                             1   0.071  1 --> 0
                                            213                             1   0.111  0 ==> 1
                                            262                             1   0.250  0 ==> 1
                                            273                             1   0.250  0 ==> 1
                                            275                             1   0.143  1 --> 0
                                            290                             1   0.333  1 ==> 0
node_148 --> Baptemys wyomingensis          121                             1   0.125  0 ==> 1
                                            122                             1   0.167  0 ==> 2
                                            144                             1   0.133  0 ==> 1
                                            151                             1   0.111  1 --> 0
                                            156                             1   0.111  0 --> 1
                                            174                             1   0.143  0 ==> 1
                                            182                             1   0.111  1 --> 0
                                            185                             1   0.400  1 --> 0
                                            186                             1   0.167  0 ==> 1
                                            206 (interneural presence)      1   0.182  0 ==> 1
                                            260                             1   0.200  0 ==> 1
                                            326                             1   0.500  0 ==> 1
node_158 --> node_157                       12                              1   0.071  1 --> 0
                                            80                              1   0.167  2 --> 1
                                            98                              1   0.071  1 ==> 0
                                            117                             1   0.063  1 --> 0
                                            177                             1   0.077  1 --> 0
                                            262                             1   0.250  0 ==> 1
                                            282                             1   0.200  0 --> 1
                                            292                             1   0.500  0 ==> 1
                                            322                             1   0.091  0 --> 1
node_157 --> node_153                       181                             1   0.143  0 --> 1
                                            229                             1   0.083  1 ==> 0
                                            348                             1   0.111  0 ==> 1
node_153 --> node_152                       106                             1   0.077  1 ==> 0
                                            123                             1   0.167  0 ==> 1
                                            156                             1   0.111  1 ==> 0
                                            225                             1   0.167  1 --> 0
                                            350                             1   0.143  1 --> 0
node_152 --> Chrysemys picta                12                              1   0.071  0 --> 1
                                            23                              1   0.100  1 ==> 0
                                            39                              1   0.091  0 ==> 1
                                            59                              1   0.074  0 ==> 2
                                            66                              1   0.083  1 ==> 2
                                            69                              1   0.143  0 ==> 1
                                            80                              1   0.167  1 --> 2
                                            115                             1   0.071  0 ==> 1
                                            122                             1   0.167  0 ==> 1
                                            124                             1   0.111  0 ==> 1
                                            128                             1   0.091  1 ==> 0
                                            238                             1   0.083  1 ==> 0
                                            254                             1   0.143  0 ==> 1
                                            260                             1   0.200  0 ==> 1
                                            277                             1   0.250  0 ==> 1
                                            293                             1   1.000  0 ==> 1
node_152 --> Emys orbicularis               29                              1   0.111  1 ==> 0
                                            66                              1   0.083  1 ==> 0
                                            73                              1   0.167  1 ==> 0
                                            92                              1   0.125  1 ==> 0
                                            117                             1   0.063  0 --> 1
                                            143                             1   0.091  0 ==> 1
                                            146                             1   0.167  0 ==> 1
                                            241                             1   0.500  0 ==> 1
                                            261                             1   0.182  0 ==> 1
                                            262                             1   0.250  1 ==> 0
                                            275                             1   0.143  0 ==> 1
node_153 --> Platysternon megacephalum      17                              1   0.111  0 ==> 1
                                            19                              2   0.125  2 ==> 0
                                            24                              1   0.167  1 --> 0
                                            33                              1   0.250  0 ==> 1
                                            35                              1   0.143  1 ==> 0
                                            36                              1   0.200  1 ==> 0
                                            41                              1   0.071  1 ==> 0
                                            44                              1   0.333  0 ==> 1
                                            53                              1   0.200  0 ==> 1
                                            59                              1   0.074  0 ==> 1
                                            76                              1   0.071  1 ==> 0
                                            78                              1   0.176  1 ==> 2
                                            96                              1   0.182  1 ==> 0
                                            102                             1   0.091  1 ==> 0
                                            103                             1   0.250  0 ==> 1
                                            111                             1   0.067  0 ==> 1
                                            126                             1   0.167  0 ==> 1
                                            127                             1   0.100  0 ==> 1
                                            140                             2   0.200  0 ==> 2
                                            141                             1   0.154  1 ==> 0
                                            144                             1   0.133  0 ==> 1
                                            161                             1   0.250  1 ==> 0
                                            165                             1   0.100  0 ==> 1
                                            178                             1   0.125  1 --> 0
                                            182                             1   0.111  1 --> 0
                                            183                             1   0.167  0 ==> 1
                                            186                             1   0.167  0 ==> 1
                                            199                             1   0.167  1 --> 0
                                            203                             1   0.167  1 ==> 0
                                            211                             1   0.111  0 ==> 1
                                            255                             1   0.200  0 ==> 1
                                            261                             1   0.182  0 ==> 2
                                            282                             1   0.200  1 --> 0
                                            285                             1   0.143  1 ==> 0
                                            300                             1   0.167  1 ==> 0
                                            308                             1   0.333  1 ==> 2
                                            309                             1   0.200  1 ==> 0
                                            322                             1   0.091  1 --> 0
                                            333                             1   0.100  1 --> 0
node_157 --> node_156                       18                              1   0.167  0 --> 1
                                            66                              1   0.083  1 ==> 2
                                            67                              1   0.167  0 ==> 1
                                            73                              1   0.167  1 ==> 0
                                            157                             1   0.250  0 ==> 1
                                            180                             1   0.167  1 --> 0
                                            238                             1   0.083  1 ==> 0
                                            253                             1   0.500  1 ==> 0
                                            254                             1   0.143  0 ==> 1
                                            260                             1   0.200  0 --> 1
                                            277                             1   0.250  0 ==> 1
                                            357                             1   0.200  0 --> 1
node_156 --> Geoclemys hamiltonii           27                              1   0.333  0 ==> 1
                                            35                              1   0.143  1 ==> 0
                                            43                              1   0.111  0 ==> 1
                                            68                              1   0.154  0 ==> 1
                                            69                              1   0.143  0 ==> 1
                                            80                              1   0.167  1 --> 2
                                            122                             1   0.167  0 ==> 3
                                            123                             1   0.167  0 ==> 1
                                            190                             1   0.143  0 ==> 1
                                            191                             1   0.071  0 ==> 1
                                            211                             1   0.111  0 ==> 1
                                            261                             1   0.182  0 ==> 1
                                            275                             1   0.143  0 ==> 1
                                            337                             1   0.143  0 ==> 1
node_156 --> node_155                       12                              1   0.071  0 --> 1
                                            28                              1   0.167  1 ==> 0
                                            59                              1   0.074  0 ==> 2
                                            77                              1   0.167  2 ==> 1
                                            78                              1   0.176  1 ==> 2
                                            97                              1   0.071  1 --> 0
                                            106                             1   0.077  1 --> 0
                                            107                             1   0.143  0 --> 1
                                            117                             1   0.063  0 --> 1
                                            118                             1   0.143  2 ==> 0
                                            133                             2   0.125  0 --> 2
                                            143                             1   0.091  0 ==> 1
                                            156                             1   0.111  1 ==> 0
                                            203                             1   0.167  1 ==> 0
                                            221                             1   0.500  0 --> 1
                                            256                             1   0.200  1 ==> 0
                                            333                             1   0.100  1 --> 0
                                            343                             1   0.333  1 --> 0
                                            352                             1   0.333  0 --> 1
node_155 --> node_154                       76                              1   0.071  1 ==> 0
                                            178                             1   0.125  1 --> 0
                                            182                             1   0.111  1 --> 0
                                            260                             1   0.200  1 --> 0
node_154 --> Testudo hermanni               43                              1   0.111  0 ==> 1
                                            67                              1   0.167  1 ==> 0
                                            97                              1   0.071  0 --> 1
                                            102                             1   0.091  1 ==> 0
                                            115                             1   0.071  0 ==> 1
                                            123                             1   0.167  0 ==> 1
                                            133                             2   0.125  2 --> 0
                                            185                             1   0.400  0 ==> 1
                                            333                             1   0.100  0 --> 1
node_154 --> Chelonoidis sp.                14                              1   0.100  0 ==> 1
                                            41                              1   0.071  1 ==> 0
                                            106                             1   0.077  0 --> 1
                                            163                             1   0.100  0 ==> 1
                                            199                             1   0.167  1 ==> 0
                                            211                             1   0.111  0 ==> 1
                                            221                             1   0.500  1 --> 0
                                            229                             1   0.083  1 ==> 0
                                            238                             1   0.083  0 ==> 1
                                            253                             1   0.500  0 ==> 1
                                            254                             1   0.143  1 ==> 0
                                            255                             1   0.200  0 ==> 1
                                            261                             1   0.182  0 ==> 2
                                            277                             1   0.250  1 ==> 0
                                            282                             1   0.200  1 ==> 0
                                            285                             1   0.143  1 ==> 0
                                            300                             1   0.167  1 ==> 0
                                            308                             1   0.333  1 ==> 2
                                            309                             1   0.200  1 ==> 0
                                            322                             1   0.091  1 ==> 0
                                            343                             1   0.333  0 --> 1
                                            352                             1   0.333  1 --> 0
node_155 --> Gopherus polyphemus            18                              1   0.167  1 --> 0
                                            22                              1   0.222  1 ==> 2
                                            23                              1   0.100  1 ==> 0
                                            55                              1   0.200  0 ==> 1
                                            72                              1   0.167  0 ==> 1
                                            104                             1   0.143  0 ==> 1
                                            126                             1   0.167  0 ==> 1
                                            128                             1   0.091  1 ==> 0
                                            141                             1   0.154  1 ==> 0
node_165 --> node_164                       18                              1   0.167  0 ==> 1
                                            22                              1   0.222  1 ==> 2
                                            23                              1   0.100  1 ==> 0
                                            25                              1   0.083  0 --> 1
                                            39                              1   0.091  0 ==> 1
                                            55                              1   0.200  0 ==> 1
                                            60                              1   0.333  0 --> 1
                                            66                              1   0.083  1 --> 2
                                            118                             1   0.143  2 --> 1
                                            121                             1   0.125  0 --> 1
                                            125                             1   0.222  1 --> 0
                                            127                             1   0.100  0 --> 1
                                            186                             1   0.167  0 ==> 1
                                            236                             1   0.250  0 --> 1
                                            267                             1   0.500  0 --> 1
                                            275                             1   0.143  0 --> 1
                                            277                             1   0.250  0 --> 1
                                            290                             1   0.333  1 ==> 0
                                            327                             1   0.333  0 ==> 1
                                            333                             1   0.100  1 --> 0
node_164 --> node_163                       6                               1   0.167  0 ==> 1
                                            35                              1   0.143  1 ==> 0
                                            49                              1   0.167  0 ==> 1
                                            50                              1   0.125  1 ==> 0
                                            63                              1   0.111  0 ==> 1
                                            65                              1   0.200  0 ==> 1
                                            72                              1   0.167  0 ==> 1
                                            78                              1   0.176  1 ==> 2
                                            96                              1   0.182  1 ==> 2
                                            100                             1   0.250  0 ==> 1
                                            105                             1   0.222  0 ==> 1
                                            114                             1   1.000  0 ==> 1
                                            115                             1   0.071  0 ==> 1
                                            134                             1   0.143  0 ==> 1
                                            183                             1   0.167  0 --> 1
                                            189                             1   1.000  0 --> 1
                                            192                             1   0.143  0 --> 1
                                            199                             1   0.167  1 --> 0
                                            210                             1   0.400  1 --> 0
                                            227                             1   0.125  0 ==> 1
                                            256                             1   0.200  1 --> 2
                                            261                             1   0.182  0 --> 1
                                            266                             1   0.333  0 ==> 1
                                            285                             1   0.143  1 --> 0
                                            300                             1   0.167  1 --> 0
                                            328                             1   0.250  0 ==> 1
                                            331                             1   0.200  1 ==> 0
                                            337                             1   0.143  0 ==> 1
                                            346                             1   0.500  0 ==> 1
                                            348                             1   0.111  0 ==> 1
node_163 --> node_161                       14                              1   0.100  0 ==> 1
                                            27                              1   0.333  0 ==> 1
                                            31                              1   0.500  0 ==> 1
                                            41                              1   0.071  1 ==> 0
                                            43                              1   0.111  0 ==> 1
                                            51                              1   1.000  0 ==> 1
                                            52                              1   1.000  0 ==> 1
                                            61                              1   0.200  0 ==> 1
                                            81                              1   0.200  0 ==> 1
                                            106                             1   0.077  1 ==> 0
                                            121                             1   0.125  1 --> 0
                                            150                             1   0.200  1 ==> 0
                                            178                             1   0.125  1 --> 0
                                            180                             1   0.167  1 --> 0
                                            188                             1   0.333  0 ==> 1
                                            209                             1   0.500  0 ==> 1
                                            224                             1   1.000  0 ==> 1
                                            239                             1   0.143  0 ==> 1
                                            240                             1   0.167  0 ==> 1
                                            249                             1   0.600  1 ==> 3
                                            251                             1   0.200  0 ==> 1
                                            252                             1   0.429  0 ==> 3
                                            255                             1   0.200  0 ==> 1
                                            289                             1   0.667  1 ==> 2
                                            333                             1   0.100  0 --> 1
                                            334                             1   0.250  0 ==> 1
                                            354                             1   0.500  0 ==> 1
node_161 --> node_160                       165                             1   0.100  0 --> 1
                                            215                             1   0.143  0 ==> 1
                                            327                             1   0.333  1 --> 0
node_160 --> node_159                       59                              1   0.074  0 --> 1
                                            97                              1   0.071  1 --> 0
                                            350                             1   0.143  1 --> 0
node_160 --> Pelodiscus sinensis            124                             1   0.111  0 ==> 1
node_161 --> Lissemys punctata              30                              1   0.167  1 ==> 0
                                            70                              1   0.111  1 ==> 0
                                            102                             1   0.091  1 ==> 0
                                            105                             1   0.222  1 ==> 2
                                            166                             1   1.000  1 ==> 0
                                            183                             1   0.167  1 --> 0
                                            186                             1   0.167  1 ==> 0
                                            201 ( Preneural)                1   0.250  0 ==> 2
node_163 --> node_162                       33                              1   0.250  0 --> 1
                                            59                              1   0.074  0 --> 1
                                            66                              2   0.083  2 --> 0
                                            67                              1   0.167  0 --> 1
                                            77                              1   0.167  2 --> 0
                                            86                              1   1.000  0 ==> 1
                                            118                             1   0.143  1 --> 2
                                            122                             1   0.167  0 ==> 3
                                            126                             1   0.167  0 ==> 1
                                            139                             1   0.250  0 ==> 1
                                            177                             1   0.077  1 --> 0
                                            195                             1   0.250  1 --> 0
                                            206 (interneural presence)      1   0.182  0 --> 1
                                            346                             1   0.500  1 --> 2
                                            347                             1   0.400  1 --> 2
                                            349                             1   0.167  0 --> 1
                                            350                             1   0.143  1 --> 0
                                            359                             1   0.333  0 --> 1
node_162 --> Allaeochelys libyca            77                              1   0.167  0 --> 1
                                            111                             1   0.067  0 --> 1
                                            128                             1   0.091  1 ==> 0
node_164 --> Adocus beatus                  59                              1   0.074  0 ==> 2
                                            76                              1   0.071  1 --> 0
                                            82                              1   0.083  0 ==> 1
                                            111                             1   0.067  0 --> 1
                                            144                             1   0.133  0 ==> 1
                                            149                             1   0.222  2 ==> 1
                                            202                             1   1.000  0 ==> 1
                                            207 (Interneural number)        1   0.333  0 ==> 1
                                            238                             1   0.083  1 ==> 0
                                            256                             1   0.200  1 ==> 0
                                            289                             1   0.667  1 ==> 0
                                            322                             1   0.091  0 --> 1
node_173 --> node_172                       5                               1   0.500  0 ==> 1
                                            6                               1   0.167  0 ==> 1
                                            42                              1   1.000  0 ==> 1
                                            71                              1   1.000  0 ==> 1
                                            73                              1   0.167  1 --> 0
                                            78                              2   0.176  1 --> 3
                                            80                              1   0.167  1 ==> 0
                                            88                              1   0.125  0 ==> 1
                                            94                              1   1.000  0 ==> 1
                                            98                              1   0.071  1 ==> 0
                                            106                             1   0.077  1 ==> 0
                                            108                             1   1.000  1 ==> 2
                                            109                             2   0.167  2 ==> 0
                                            125                             1   0.222  1 ==> 2
                                            129                             1   0.500  0 --> 2
                                            134                             1   0.143  0 ==> 1
                                            153                             1   0.500  0 ==> 1
                                            156                             1   0.111  1 ==> 0
                                            160                             1   0.500  0 ==> 1
                                            174                             1   0.143  0 --> 1
                                            180                             1   0.167  1 --> 0
                                            193                             1   0.800  2 --> 3
                                            238                             1   0.083  1 --> 0
                                            254                             1   0.143  0 ==> 1
                                            260                             1   0.200  0 --> 1
                                            262                             1   0.250  0 ==> 1
                                            268                             1   0.333  0 ==> 1
                                            284                             1   0.167  1 --> 0
                                            285                             1   0.143  1 --> 0
                                            287                             1   0.333  0 ==> 1
                                            299                             1   0.333  0 --> 1
                                            314                             1   0.250  0 --> 1
                                            321                             1   1.000  0 ==> 1
                                            331                             1   0.200  1 ==> 0
node_172 --> node_168                       1                               1   0.125  1 --> 0
                                            4                               1   0.125  1 --> 0
                                            16                              1   0.143  1 --> 0
                                            32                              1   1.000  0 ==> 1
                                            35                              1   0.143  1 ==> 2
                                            112                             1   0.111  1 --> 0
                                            116                             1   0.333  0 --> 1
                                            119                             2   0.400  0 --> 2
                                            184                             1   0.125  0 --> 1
                                            187                             1   0.111  1 ==> 0
                                            291                             1   0.750  2 ==> 3
                                            292                             1   0.500  0 ==> 1
                                            348                             1   0.111  0 --> 1
node_168 --> node_166                       118                             1   0.143  2 ==> 3
                                            122                             1   0.167  0 ==> 1
node_166 --> Chelus fimbriatus              1                               1   0.125  0 --> 1
                                            6                               1   0.167  1 ==> 0
                                            23                              1   0.100  1 ==> 0
                                            49                              1   0.167  0 ==> 1
                                            130                             1   0.111  1 ==> 0
                                            150                             1   0.200  1 ==> 0
                                            161                             1   0.250  1 ==> 0
                                            190                             1   0.143  0 ==> 1
                                            191                             1   0.071  0 ==> 1
                                            203                             1   0.167  1 ==> 0
                                            213                             1   0.111  1 ==> 0
                                            229                             1   0.083  1 ==> 0
                                            260                             1   0.200  1 --> 3
                                            261                             1   0.182  0 ==> 1
                                            270                             1   1.000  0 ==> 2
                                            272                             1   0.500  0 ==> 1
                                            275                             1   0.143  0 ==> 1
                                            285                             1   0.143  0 ==> 1
                                            286                             1   0.333  0 ==> 1
node_166 --> Phrynops geoffroanus           25                              1   0.083  0 ==> 1
                                            105                             1   0.222  0 ==> 1
                                            143                             1   0.091  0 ==> 1
                                            155                             1   0.250  1 ==> 0
                                            192                             1   0.143  1 --> 0
                                            208                             1   0.250  0 ==> 1
                                            299                             1   0.333  1 --> 0
                                            348                             1   0.111  1 --> 0
node_168 --> node_167                       165                             1   0.100  0 --> 1
                                            212                             1   0.500  0 ==> 1
                                            214                             1   0.333  0 ==> 1
                                            334                             1   0.250  0 --> 1
                                            350                             1   0.143  1 ==> 0
node_167 --> Elseya dentata                 17                              1   0.111  0 ==> 1
                                            19                              2   0.125  2 ==> 0
                                            24                              1   0.167  0 ==> 1
                                            25                              1   0.083  0 ==> 1
                                            59                              1   0.074  0 ==> 2
                                            61                              1   0.200  0 ==> 1
                                            112                             1   0.111  0 --> 1
                                            116                             1   0.333  1 --> 0
                                            119                             2   0.400  2 --> 0
                                            174                             1   0.143  1 --> 0
                                            176                             1   0.111  0 ==> 1
                                            177                             1   0.077  1 --> 0
                                            185                             1   0.400  0 ==> 1
                                            227                             1   0.125  0 ==> 1
                                            256                             1   0.200  1 ==> 0
                                            337                             1   0.143  0 ==> 1
                                            349                             1   0.167  0 ==> 1
node_167 --> Chelodina longicollis          13                              1   1.000  0 ==> 1
                                            16                              1   0.143  0 --> 1
                                            83                              1   0.500  0 ==> 1
                                            105                             1   0.222  0 ==> 1
                                            130                             1   0.111  1 ==> 0
                                            155                             1   0.250  1 ==> 0
                                            181                             1   0.143  1 ==> 0
                                            184                             1   0.125  1 --> 0
                                            260                             1   0.200  1 --> 0
                                            261                             1   0.182  0 ==> 1
                                            270                             1   1.000  0 ==> 1
node_172 --> node_171                       39                              1   0.091  0 --> 1
                                            62                              1   0.500  1 --> 2
                                            63                              1   0.111  0 ==> 1
                                            74                              1   0.333  0 ==> 1
                                            118                             1   0.143  2 ==> 0
                                            227                             1   0.125  0 ==> 1
                                            243                             1   0.333  1 ==> 0
                                            291                             2   0.750  2 ==> 0
                                            337                             1   0.143  0 --> 1
                                            349                             1   0.167  0 --> 1
node_171 --> Araripemys barretoi            78                              2   0.176  3 --> 1
                                            96                              1   0.182  1 ==> 2
                                            97                              1   0.071  0 ==> 1
                                            117                             1   0.063  1 ==> 0
                                            122                             1   0.167  0 ==> 1
                                            155                             1   0.250  1 ==> 0
                                            165                             1   0.100  0 --> 1
                                            181                             1   0.143  1 ==> 0
                                            190                             1   0.143  0 ==> 1
                                            191                             1   0.071  0 ==> 1
                                            193                             1   0.800  3 ==> 4
                                            211                             1   0.111  1 ==> 0
                                            215                             1   0.143  0 ==> 1
                                            235                             1   0.500  0 ==> 1
                                            238                             1   0.083  0 --> 1
                                            239                             1   0.143  0 ==> 1
                                            240                             1   0.167  0 ==> 1
                                            251                             1   0.200  0 ==> 1
                                            252                             1   0.429  0 ==> 1
                                            260                             1   0.200  1 --> 0
                                            261                             1   0.182  0 ==> 1
                                            269                             1   0.500  0 ==> 1
                                            279                             1   0.333  0 ==> 1
node_171 --> node_170                       7                               1   0.133  1 --> 0
                                            22                              1   0.222  1 ==> 2
                                            55                              1   0.200  0 ==> 1
                                            59                              1   0.074  0 --> 2
                                            73                              1   0.167  0 --> 1
                                            83                              1   0.500  0 ==> 1
                                            105                             1   0.222  0 --> 1
                                            174                             1   0.143  1 --> 0
                                            177                             1   0.077  1 --> 0
                                            182                             1   0.111  0 ==> 1
                                            192                             1   0.143  1 --> 0
                                            257                             1   0.333  1 ==> 0
                                            299                             1   0.333  1 --> 0
                                            350                             1   0.143  1 ==> 0
node_170 --> node_169                       25                              1   0.083  0 ==> 1
                                            39                              1   0.091  1 --> 0
                                            56                              1   0.200  0 --> 1
                                            99                              1   1.000  0 ==> 1
                                            125                             2   0.222  2 ==> 0
                                            150                             1   0.200  1 ==> 0
                                            153                             1   0.500  1 ==> 0
                                            156                             1   0.111  0 ==> 1
                                            275                             1   0.143  0 --> 1
                                            334                             1   0.250  0 --> 1
                                            348                             1   0.111  0 --> 1
node_169 --> Podocnemis unifilis            19                              2   0.125  2 ==> 0
                                            24                              1   0.167  0 ==> 1
                                            31                              1   0.500  0 ==> 1
                                            43                              1   0.111  0 ==> 1
                                            97                              1   0.071  0 ==> 1
                                            105                             1   0.222  1 --> 0
                                            117                             1   0.063  1 ==> 0
                                            118                             1   0.143  0 ==> 2
                                            155                             1   0.250  1 ==> 0
                                            160                             1   0.500  1 ==> 0
node_169 --> Galianemys whitei              33                              1   0.250  0 ==> 1
                                            35                              1   0.143  1 ==> 0
                                            44                              1   0.333  0 ==> 1
                                            59                              1   0.074  2 --> 0
                                            62                              1   0.500  2 --> 1
                                            74                              1   0.333  1 ==> 0
                                            78                              1   0.176  3 --> 2
                                            85                              1   0.200  0 ==> 1
                                            112                             1   0.111  1 ==> 0
                                            115                             1   0.071  0 ==> 1
                                            129                             1   0.500  2 ==> 1
                                            133                             1   0.125  0 ==> 1
                                            140                             2   0.200  0 ==> 2
                                            154                             1   0.143  1 ==> 0
                                            165                             1   0.100  0 --> 1
node_170 --> Pelomedusa subrufa             23                              1   0.100  1 ==> 0
                                            126                             1   0.167  0 ==> 1
                                            143                             1   0.091  0 ==> 1
                                            145                             1   0.250  1 ==> 0
                                            314                             1   0.250  1 --> 0
                                            349                             1   0.167  1 --> 0
node_176 --> node_175                       25                              1   0.083  0 --> 1
                                            41                              1   0.071  1 --> 0
                                            115                             1   0.071  0 --> 1
                                            133                             2   0.125  0 --> 2
                                            181                             1   0.143  1 --> 0
                                            215                             1   0.143  0 ==> 1
                                            227                             1   0.125  0 ==> 1
                                            229                             1   0.083  1 --> 0
                                            235                             1   0.500  0 ==> 1
                                            239                             1   0.143  0 --> 1
                                            249                             1   0.600  1 --> 2
                                            251                             1   0.200  0 ==> 1
                                            290                             1   0.333  1 --> 0
node_175 --> node_174                       4                               1   0.125  1 --> 0
                                            35                              1   0.143  1 ==> 2
                                            74                              1   0.333  0 --> 1
                                            78                              1   0.176  1 ==> 2
                                            98                              1   0.071  1 ==> 0
                                            118                             1   0.143  2 --> 0
                                            136                             1   0.250  0 ==> 1
                                            264                             1   0.250  0 --> 1
                                            335                             1   0.375  0 --> 1
node_174 --> Sinemys lens                   2                               1   0.167  1 --> 0
                                            109                             1   0.167  2 ==> 1
node_175 --> Dracochelys bicuspis           7                               1   0.133  1 --> 0
                                            54                              1   0.500  0 ==> 1
                                            59                              1   0.074  0 ==> 1
                                            82                              1   0.083  0 ==> 1
                                            92                              1   0.125  0 --> 1
                                            148                             1   0.333  1 ==> 0
                                            194                             1   1.000  0 ==> 1
                                            223                             1   0.500  0 ==> 1
                                            286                             1   0.333  0 ==> 1
node_181 --> node_180                       39                              1   0.091  0 ==> 1
                                            76                              1   0.071  0 --> 1
                                            77                              1   0.167  2 --> 1
                                            127                             1   0.100  0 --> 1
                                            147                             1   0.500  1 --> 0
                                            208                             1   0.250  0 ==> 1
                                            236                             1   0.250  0 ==> 1
                                            280                             1   0.333  0 ==> 1
                                            304                             1   0.500  1 --> 0
                                            347                             1   0.400  1 --> 0
                                            348                             1   0.111  0 --> 1
node_180 --> node_179                       35                              1   0.143  1 --> 2
                                            98                              1   0.071  1 --> 0
                                            154                             1   0.143  1 ==> 0
                                            267                             1   0.500  0 ==> 1
node_179 --> node_178                       76                              1   0.071  1 --> 0
                                            77                              1   0.167  1 --> 2
                                            109                             1   0.167  2 ==> 1
                                            145                             1   0.250  1 --> 0
                                            157                             1   0.250  0 --> 1
                                            177                             1   0.077  1 --> 0
                                            213                             1   0.111  0 --> 1
                                            233                             1   0.200  1 --> 0
                                            234                             1   1.000  0 --> 1
node_178 --> node_177                       2                               1   0.167  1 ==> 0
                                            118                             1   0.143  2 --> 0
                                            138                             1   0.500  0 --> 1
node_177 --> Annemys levensis               4                               1   0.125  0 ==> 1
                                            7                               1   0.133  1 ==> 0
                                            147                             1   0.500  0 --> 1
node_177 --> Annemys latiens                89                              1   0.500  1 ==> 0
                                            123                             1   0.167  0 ==> 1
node_178 --> Annemys sp. IVPP V18106        82                              1   0.083  0 ==> 1
                                            133                             1   0.125  0 ==> 1
node_179 --> Xinjiangchelys radiplicatoides 63                              1   0.111  0 ==> 1
                                            92                              1   0.125  0 --> 1
                                            96                              1   0.182  1 ==> 2
                                            111                             1   0.067  1 ==> 0
                                            125                             1   0.222  1 ==> 0
                                            141                             1   0.154  1 ==> 2
                                            187                             1   0.111  0 ==> 1
node_180 --> Xinjiangchelys wusu            206 (interneural presence)      1   0.182  0 ==> 1
node_186 --> node_185                       25                              1   0.083  0 --> 1
                                            29                              1   0.111  0 ==> 1
                                            44                              1   0.333  0 ==> 1
                                            59                              1   0.074  0 --> 1
                                            73                              1   0.167  1 --> 0
                                            133                             1   0.125  0 --> 1
                                            139                             1   0.250  0 --> 1
                                            147                             1   0.500  1 ==> 2
                                            148                             1   0.333  1 --> 0
                                            177                             1   0.077  1 --> 0
                                            192                             1   0.143  0 --> 1
                                            236                             1   0.250  0 --> 1
                                            238                             1   0.083  1 --> 0
                                            256                             1   0.200  0 --> 1
                                            259                             1   0.500  1 --> 0
                                            260                             1   0.200  0 --> 1
                                            287                             1   0.333  0 --> 1
node_185 --> Eubaena cephalica              7                               1   0.133  1 ==> 2
                                            12                              1   0.071  1 ==> 0
                                            16                              1   0.143  0 ==> 1
                                            70                              1   0.111  0 ==> 1
                                            76                              1   0.071  0 ==> 1
                                            88                              1   0.125  0 ==> 1
                                            91                              1   0.286  1 ==> 2
                                            131                             1   0.333  0 ==> 1
                                            164                             1   0.500  0 ==> 1
node_185 --> node_184                       2                               1   0.167  0 ==> 1
                                            66                              2   0.083  2 ==> 0
                                            77                              1   0.167  2 --> 1
                                            134                             1   0.143  0 --> 1
node_184 --> Arundelemys dardeni            23                              1   0.100  1 --> 0
                                            107                             1   0.143  0 ==> 1
                                            118                             1   0.143  2 ==> 0
                                            124                             1   0.111  1 ==> 0
                                            127                             1   0.100  0 ==> 1
                                            133                             1   0.125  1 --> 0
                                            139                             1   0.250  1 --> 0
node_184 --> node_183                       3                               1   0.250  0 ==> 1
                                            18                              1   0.167  0 --> 1
                                            19                              2   0.125  2 ==> 0
                                            81                              1   0.200  0 --> 1
                                            96                              1   0.182  1 ==> 2
                                            109                             1   0.167  2 ==> 1
                                            122                             1   0.167  2 --> 0
                                            130                             1   0.111  0 --> 1
                                            135                             1   0.500  0 --> 1
node_183 --> Pleurosternon bullockii        36                              1   0.200  0 ==> 1
                                            59                              1   0.074  1 ==> 0
                                            133                             1   0.125  1 ==> 2
                                            193                             1   0.800  0 ==> 3
                                            201 ( Preneural)                1   0.250  0 ==> 1
                                            225                             1   0.167  1 ==> 0
                                            227                             1   0.125  0 ==> 1
                                            268                             1   0.333  0 ==> 1
node_187 --> Kallokibotion bajazidi         61                              1   0.200  0 ==> 1
                                            80                              1   0.167  1 ==> 2
                                            98                              1   0.071  1 --> 0
                                            119                             1   0.400  0 ==> 1
                                            128                             1   0.091  1 --> 0
                                            131                             1   0.333  0 ==> 1
                                            146                             1   0.167  0 ==> 1
                                            195                             1   0.250  1 --> 0
                                            201 ( Preneural)                1   0.250  0 ==> 1
                                            226                             1   0.250  0 ==> 1
                                            261                             1   0.182  0 ==> 2
node_188 --> Meiolania planiceps            26                              1   0.250  1 ==> 0
                                            34                              1   1.000  0 ==> 1
                                            37                              1   1.000  0 ==> 1
                                            38                              1   1.000  0 ==> 1
                                            59                              1   0.074  0 ==> 2
                                            67                              1   0.167  0 ==> 1
                                            76                              1   0.071  0 ==> 1
                                            77                              1   0.167  2 --> 0
                                            78                              2   0.176  1 ==> 3
                                            79                              1   1.000  0 ==> 1
                                            91                              1   0.286  1 ==> 2
                                            106                             1   0.077  1 --> 0
                                            113                             1   1.000  0 ==> 1
                                            141                             1   0.154  1 ==> 0
                                            144                             1   0.133  1 ==> 0
                                            149                             1   0.222  0 ==> 1
                                            151                             1   0.111  0 --> 1
                                            161                             1   0.250  1 ==> 0
                                            163                             1   0.100  0 ==> 1
                                            168                             1   1.000  0 --> 1
                                            172                             1   1.000  0 --> 1
                                            229                             1   0.083  1 --> 0
                                            236                             1   0.250  0 ==> 1
                                            239                             1   0.143  0 ==> 1
                                            256                             1   0.200  0 ==> 1
                                            257                             1   0.333  0 ==> 1
                                            288                             1   0.333  0 ==> 1
                                            306                             1   0.500  1 --> 0
                                            307                             1   0.667  1 --> 2
                                            308                             1   0.333  1 --> 2
                                            310                             1   1.000  0 ==> 1
node_189 --> Chubutemys copelloi            4                               1   0.125  0 ==> 1
                                            28                              1   0.167  1 ==> 0
                                            30                              1   0.167  1 ==> 0
                                            63                              1   0.111  0 ==> 1
                                            97                              1   0.071  0 ==> 1
                                            287                             1   0.333  0 ==> 1
node_190 --> Eileanchelys waldmanni         208                             1   0.250  0 ==> 1
node_191 --> Kayentachelys aprix            85                              1   0.200  0 ==> 1
                                            90                              1   0.500  1 --> 0
                                            136                             1   0.250  0 ==> 1
                                            211                             1   0.111  0 ==> 1
node_192 --> Australochelys africanus       131                             1   0.333  0 ==> 1


##########################################################-------------------------------------DELTRAN OPTIMIZATION-------------------------------------###########################################################


paup> pset opt=delTran;

paup> hsearch;

Heuristic search settings:
  Optimality criterion = parsimony (Goloboff fit with k=12)
    Character-status summary:
      Of 359 total characters:
        32 characters are of type 'ord' (Wagner)
        327 characters are of type 'unord'
        All characters have equal weight
        9 characters are constant (proportion = 0.0250696)
        29 variable characters are parsimony-uninformative
        Number of parsimony-informative characters = 321
    Gaps are treated as "missing"
    Multistate taxa interpreted as uncertainty


Heuristic search completed
  Total number of rearrangements tried = 0
  Score of best tree(s) found = -253.14609
  Number of trees retained = 1
  Time used = 0.06 sec (CPU time = 0.05 sec)

paup> describeTrees;

Tree description:

  Unrooted tree(s) rooted using outgroup method
  Optimality criterion = parsimony (Goloboff fit with k=12)
    Character-status summary:
      Of 359 total characters:
        32 characters are of type 'ord' (Wagner)
        327 characters are of type 'unord'
        All characters have equal weight
        9 characters are constant (proportion = 0.0250696)
        29 variable characters are parsimony-uninformative
        Number of parsimony-informative characters = 321
    Gaps are treated as "missing"
    Multistate taxa interpreted as uncertainty
    Character-state optimization: Delayed transformation (DELTRAN)

Tree 1 (rooted using user-specified outgroup)

Goloboff fit = -253.14609 (tree length = 1789)
Consistency index (CI) = 0.2331
Homoplasy index (HI) = 0.7669
CI excluding uninformative characters = 0.2200
HI excluding uninformative characters = 0.7800
Retention index (RI) = 0.6726
Rescaled consistency index (RC) = 0.1568

/-------------------------------------------------------------------------------------------------------------------- Proganochelys quenstedtii
|
|                                                                                                               /---- Thalssemys bruntrutana
|                                                                                          /-------------------98
|                                                                                          |                    \---- Ordosemys sp. IVPP V12092
|                                                                                          |
|                                                                                          |            /------------ Jurassichelon oleronensis
|                                                                                          |            |
|                                                                                          |       /--101       /---- Plesiochelys planiceps
|                                /-------------------------------------------------------108       |    |   /--99
|                                |                                                         |       |    |   |   \---- Plesiochelys etalloni
|                                |                                                         |   /-102    \-100
|                                |                                                         |   |   |        \-------- Plesiochelys bigleri
|                                |                                                         |   |   |
|                                |                                                         |   |   \----------------- Portlandemys mcdowelli
|                                |                                                         \-107
|                                |                                                             |   /----------------- Solnhofia parsonsi
|                                |                                                             |   |
|                                |                                                             |   |            /---- Sandownia harrisi
|                                |                                                             \-106        /-103
|                                |                                                                 |        |   \---- Angolachelys mbaxi
|                                |                                                                 |    /-104
|                                |                                                                 \--105   \-------- Brachyopsemys tingitana
|                                |                                                                      |
|                                |                                                                      \------------ Leyvachelys cipadi
|                                |
|                                |                                                                              /---- Rhinochelys pulchriceps
|                                |                                                                          /-109
|                                |                                                                          |   \---- Rhinochelys nammourensis
|                                |                                                                      /-111
|                                |                                                                      |   |   /---- Santanachelys gaffneyi
|                                |                                                                      |   \-110
|                                |                                                                 /--112       \---- Notochelone costata
|                                |                                                                 |    |
|                                |                                                                 |    \------------ Chelosphargis advena
|                                |                                                                 |
|                                |                                                             /-117        /-------- Ocepechelon bouyai
|                                |                                                             |   |        |
|                                |                                                             |   |    /-114   /---- Protostega gigas
|                                |                                                             |   |    |   \-113
|                                |                                                             |   \--116       \---- Archelon ischyros
|                                |                                                         /-118        |
|                                |                                                         |   |        |       /---- Desmatochelys lowii
|                                |                                                         |   |        \-----115
|                                |                                         /-------------119   |                \---- Desmatochelys padillai
|                                |                                         |               |   |
|                                |                                         |               |   \--------------------- Calcarichelys gemma
|                                |                                         |               |
|                                |                                         |               \------------------------- Bouliachelys suteri
|                                |                                         |
|                                |                                         |                                    /---- Dermochelys coriacea
|                                |                                         |                                /-120
|                                |                                         |                                |   \---- Eosphargis breineri
|                                |                                         |                            /-121
|                                |                                         |                       /--122   \-------- Allopleuron hoffmanni
|                                |                                         |                       |    |
|                                |                                         |                       |    \------------ Oligochelone rupelensis
|                                |                                         |                   /-125
|                                |                                         |                   |   |            /---- Glyptochelone suyckerbuykii
|                                |                                         |                   |   |        /-123
|                                |                                         |                   |   |        |   \---- Procolpochelys charlestonensis
|                                |                                         |                   |   \------124
|                                |                                         |                   |            \-------- Erquelinnesia gosseleti
|                                |                                    /--138                   |
|                                |                                    |    |               /-131                /---- Lepidochelys olivacea
|                                |                                    |    |               |   |            /-126
|                                |                                    |    |               |   |            |   \---- Lepidochelys kempii
|                                |                                    |    |               |   |        /-127
|                                |                                    |    |               |   |   /--128   \-------- Caretta caretta
|                                |                                    |    |               |   |   |    |
|                                |                                    |    |           /-132   |   |    \------------ Eretmochelys imbricata
|                                |                                    |    |           |   |   \-130
|                                |                                    |    |           |   |       |            /---- Chelonia mydas
|                                |                                    |    |           |   |       \----------129
|                                |                                    |    |           |   |                    \---- Natator depressus
|                                |                                    |    |       /-134   |
|                                |                                /-139    |       |   |   \------------------------- Argillochelys cuneiceps
|                                |                                |   |    |       |   |
|                                |                                |   |    |   /-135   |                        /---- Puppigerus camperi
|                                |                                |   |    |   |   |   \----------------------133
|                                |                                |   |    |   |   |                            \---- Eochelone brabantica
|                                |                                |   |    |   |   |
|                                |                                |   |    \-137   \--------------------------------- Cabindachelys landanensis
|                                |                            /-140   |        |
|                            /-182                            |   |   |        |                                /---- Peritresius martini
|                            |   |                            |   |   |        \------------------------------136
|                            |   |                            |   |   |                                         \---- Ctenochelys
|                            |   |                            |   |   |
|                            |   |                        /-143   |   \---------------------------------------------- Nichollsemys baieri
|                            |   |                        |   |   |
|                            |   |                        |   |   \-------------------------------------------------- Toxochelys latiremis
|                            |   |                        |   |
|                            |   |                        |   |                                             /-------- Judithemys sukhanovi
|                            |   |                        |   |                                             |
|                            |   |                        |   \-------------------------------------------142   /---- Kirgizemys hoburensis
|                            |   |                        |                                                 \-141
|                            |   |                    /-151                                                     \---- Kirgizemys dmitrievi
|                            |   |                    |   |
|                            |   |                    |   |                                                     /---- Chelydra serpentina
|                            |   |                    |   |                                    /--------------144
|                            |   |                    |   |                                    |                \---- Macrochelys temminckii
|                            |   |                    |   |                                    |
|                            |   |                    |   |                                    |                /---- Sternotherus odoratus
|                            |   |                    |   |                                    |            /-145
|                            |   |                    |   \----------------------------------150            |   \---- Kinosternon subrubrum
|                            |   |                    |                                        |        /-146
|                            |   |                    |                                        |   /--147   \-------- Staurotypus salvinii
|                            |   |                    |                                        |   |    |
|                            |   |                /-158                                        |   |    \------------ Emarginachelys cretacea
|                            |   |                |   |                                        \-149
|                            |   |                |   |                                            |            /---- Dermatemys mawii
|                            |   |                |   |                                            \----------148
|                            |   |                |   |                                                         \---- Baptemys wyomingensis
|                            |   |                |   |
|                            |   |                |   |                                                         /---- Chrysemys picta
|                            |   |                |   |                                                     /-152
|                            |   |                |   |                                                     |   \---- Emys orbicularis
|                            |   |                |   |                                            /------153
|                            |   |                |   |                                            |        \-------- Platysternon megacephalum
|                            |   |                |   \------------------------------------------157
|                            |   |                |                                                |    /------------ Geoclemys hamiltonii
|                            |   |                |                                                |    |
|                            |   |            /-165                                                \--156       /---- Testudo hermanni
|                            |   |            |   |                                                     |   /-154
|                            |   |            |   |                                                     |   |   \---- Chelonoidis sp.
|                            |   |            |   |                                                     \-155
|                            |   |            |   |                                                         \-------- Gopherus polyphemus
|                            |   |            |   |
|                            |   |            |   |                                                             /---- Apalone spinifera
|                            |   |            |   |                                                         /-159
|                        /-186   |            |   |                                                         |   \---- Petrochelys kyrgyzensis
|                        |   |   |            |   |                                                     /-160
|                        |   |   |            |   |                                                /--161   \-------- Pelodiscus sinensis
|                        |   |   |            |   |                                                |    |
|                        |   |   |            |   |                                                |    \------------ Lissemys punctata
|                        |   |   |            |   |                                            /-163
|                        |   |   |       /--173   |                                            |   |            /---- Carettochelys insculpta
|                        |   |   |       |    |   \------------------------------------------164   \----------162
|                        |   |   |       |    |                                                |                \---- Allaeochelys libyca
|                        |   |   |       |    |                                                |
|                        |   |   |       |    |                                                \--------------------- Adocus beatus
|                        |   |   |       |    |
|                        |   |   |       |    |                                                                 /---- Chelus fimbriatus
|                        |   |   |       |    |                                                             /-166
|                        |   |   |       |    |                                                             |   \---- Phrynops geoffroanus
|                        |   |   |       |    |                                                    /------168
|                        |   |   |       |    |                                                    |        |   /---- Elseya dentata
|                        |   |   |       |    |                                                    |        \-167
|                        |   |   |   /-176    |                                                    |            \---- Chelodina longicollis
|                        |   |   |   |   |    \--------------------------------------------------172
|                        |   |   |   |   |                                                         |    /------------ Araripemys barretoi
|                        |   |   |   |   |                                                         |    |
|                        |   |   |   |   |                                                         \--171       /---- Podocnemis unifilis
|                        |   |   |   |   |                                                              |   /-169
|                        |   |   |   |   |                                                              |   |   \---- Galianemys whitei
|                        |   |   |   |   |                                                              \-170
|                    /-187   |   |   |   |                                                                  \-------- Pelomedusa subrufa
|                    |   |   |   |   |   |
|                    |   |   |   |   |   |                                                                      /---- Sinemys gamera
|                    |   |   |   \-181   |                                                                  /-174
|                    |   |   |       |   |                                                                  |   \---- Sinemys lens
|                    |   |   |       |   \----------------------------------------------------------------175
|                    |   |   |       |                                                                      \-------- Dracochelys bicuspis
|                    |   |   |       |
|                    |   |   |       |                                                                          /---- Annemys levensis
|                    |   |   |       |                                                                      /-177
|                    |   |   |       |                                                                      |   \---- Annemys latiens
|                    |   |   |       |                                                                  /-178
|                    |   |   |       |                                                             /--179   \-------- Annemys sp. IVPP V18106
|                    |   |   |       |                                                             |    |
|                /-188   |   |       \-----------------------------------------------------------180    \------------ Xinjiangchelys radiplicatoides
|                |   |   |   |                                                                     |
|                |   |   |   |                                                                     \----------------- Xinjiangchelys wusu
|                |   |   |   |
|                |   |   |   |                                                                          /------------ Eubaena cephalica
|                |   |   |   |                                                                          |
|                |   |   |   \------------------------------------------------------------------------185   /-------- Arundelemys dardeni
|                |   |   |                                                                              |   |
|           /--189   |   |                                                                              \-184   /---- Pleurosternon bullockii
|           |    |   |   |                                                                                  \-183
|           |    |   |   |                                                                                      \---- Glyptops plicatulus
|           |    |   |   |
|           |    |   |   \------------------------------------------------------------------------------------------- Kallokibotion bajazidi
|       /-190    |   |
|       |   |    |   \----------------------------------------------------------------------------------------------- Meiolania planiceps
|       |   |    |
|   /-191   |    \--------------------------------------------------------------------------------------------------- Chubutemys copelloi
|   |   |   |
|   |   |   \-------------------------------------------------------------------------------------------------------- Eileanchelys waldmanni
\-192   |
    |   \------------------------------------------------------------------------------------------------------------ Kayentachelys aprix
    |
    \---------------------------------------------------------------------------------------------------------------- Australochelys africanus

Apomorphy lists:

       Branch                               Character                   Steps      CI   Change
----------------------------------------------------------------------------------------------
node_192 <-> Proganochelys quenstedtii      43                              1   0.111  0 <=> 1
                                            64                              1   1.000  1 <=> 0
                                            70                              1   0.111  0 <=> 1
                                            75                              1   1.000  1 <=> 0
                                            87                              1   1.000  1 <=> 0
                                            91                              1   0.286  1 <=> 0
                                            134                             1   0.143  1 <=> 0
                                            143                             1   0.091  1 <=> 0
                                            145                             1   0.250  1 <=> 0
node_192 --> node_191                       5                               1   0.500  1 ==> 0
                                            9                               1   0.333  0 ==> 1
                                            11                              1   1.000  0 ==> 1
                                            26                              1   0.250  0 --> 1
                                            62                              1   0.500  0 --> 1
                                            67                              1   0.167  1 ==> 0
                                            75                              1   1.000  1 ==> 2
                                            78                              1   0.176  0 ==> 1
                                            109                             1   0.167  0 ==> 1
                                            120                             1   1.000  0 ==> 1
                                            132                             1   1.000  0 ==> 1
                                            141                             1   0.154  2 ==> 1
                                            162                             1   1.000  0 --> 1
                                            163                             1   0.100  1 --> 0
                                            213                             1   0.111  1 --> 0
                                            230                             1   0.500  0 --> 1
                                            238                             1   0.083  0 --> 1
                                            248                             1   1.000  0 --> 1
                                            271                             1   1.000  0 --> 1
                                            272                             1   0.500  1 --> 0
                                            311                             1   0.500  0 --> 1
                                            313                             1   1.000  0 --> 1
                                            318                             1   1.000  0 --> 1
                                            320                             1   1.000  0 --> 1
                                            323                             1   1.000  0 --> 1
                                            330                             1   1.000  0 --> 1
                                            332                             1   1.000  0 --> 1
node_191 --> node_190                       21                              1   1.000  0 ==> 1
                                            50                              1   0.125  0 --> 1
                                            115                             1   0.071  1 --> 0
                                            132                             1   1.000  1 ==> 2
                                            167                             1   1.000  0 ==> 1
                                            205 (Neural number)             1   1.000  0 ==> 1
                                            210                             1   0.400  0 --> 1
                                            222                             1   0.250  0 --> 1
                                            225                             1   0.167  0 --> 1
                                            247                             1   1.000  0 ==> 1
node_190 --> node_189                       22                              1   0.222  0 --> 1
                                            46                              1   1.000  0 --> 1
                                            66                              2   0.083  0 ==> 2
                                            80                              1   0.167  0 ==> 1
                                            90                              1   0.500  0 --> 1
                                            112                             1   0.111  0 ==> 1
                                            121                             1   0.125  0 ==> 1
                                            147                             1   0.500  0 --> 1
                                            312                             1   1.000  0 --> 1
node_189 --> node_188                       89                              1   0.500  0 --> 1
                                            92                              1   0.125  0 ==> 1
                                            108                             1   1.000  0 ==> 1
                                            109                             1   0.167  1 ==> 2
                                            122                             1   0.167  0 ==> 2
                                            124                             1   0.111  0 --> 1
                                            347                             1   0.400  0 --> 1
                                            357                             1   0.200  1 --> 0
node_188 --> node_187                       12                              1   0.071  0 --> 1
                                            77                              1   0.167  0 --> 2
                                            106                             1   0.077  0 --> 1
                                            134                             1   0.143  1 --> 0
                                            157                             1   0.250  1 ==> 0
                                            203                             1   0.167  0 --> 1
                                            229                             1   0.083  0 --> 1
                                            249                             1   0.600  0 ==> 1
                                            284                             1   0.167  1 ==> 0
                                            315                             1   1.000  0 ==> 1
node_187 --> node_186                       17                              1   0.111  1 ==> 0
                                            19                              1   0.125  0 ==> 1
                                            35                              1   0.143  0 ==> 1
                                            48                              1   0.250  0 --> 1
                                            98                              1   0.071  0 --> 1
                                            102                             1   0.091  0 --> 1
                                            111                             1   0.067  0 ==> 1
                                            118                             1   0.143  0 --> 2
                                            121                             1   0.125  1 ==> 0
                                            128                             1   0.091  0 --> 1
                                            195                             1   0.250  0 --> 1
                                            233                             1   0.200  0 ==> 1
                                            304                             1   0.500  0 --> 1
                                            306                             1   0.500  0 --> 1
                                            315                             1   1.000  1 ==> 2
                                            338                             1   1.000  0 ==> 1
node_186 --> node_182                       3                               1   0.250  0 ==> 1
                                            14                              1   0.100  0 ==> 1
                                            23                              1   0.100  0 --> 1
                                            59                              1   0.074  1 --> 0
                                            73                              1   0.167  0 --> 1
                                            122                             1   0.167  2 ==> 0
                                            148                             1   0.333  0 --> 1
                                            149                             1   0.222  0 ==> 1
                                            181                             1   0.143  0 --> 1
                                            243                             1   0.333  0 ==> 1
                                            257                             1   0.333  0 ==> 1
                                            343                             1   0.333  0 --> 1
                                            350                             1   0.143  0 --> 1
node_182 --> node_108                       82                              1   0.083  0 ==> 1
                                            84                              1   0.500  0 ==> 1
                                            115                             1   0.071  0 ==> 1
                                            183                             1   0.167  0 ==> 1
                                            186                             1   0.167  0 ==> 1
                                            239                             1   0.143  0 ==> 1
                                            283                             1   0.500  0 ==> 1
                                            314                             1   0.250  0 --> 1
 node_98 --> Thalssemys bruntrutana         206 (interneural presence)      1   0.182  0 --> 1
                                            210                             1   0.400  1 --> 2
                                            223                             1   0.500  0 --> 1
                                            225                             1   0.167  1 --> 2
                                            240                             1   0.167  0 --> 1
                                            252                             1   0.429  0 --> 1
                                            256                             1   0.200  0 --> 1
                                            311                             1   0.500  1 --> 0
                                            316                             1   0.333  0 --> 1
                                            335                             1   0.375  0 --> 1
                                            345                             1   0.500  0 --> 1
                                            346                             2   0.500  0 --> 2
                                            348                             1   0.111  0 ==> 1
                                            353                             1   0.500  0 --> 1
                                            354                             1   0.500  0 --> 1
                                            359                             1   0.333  0 --> 1
 node_98 --> Ordosemys sp. IVPP V12092      39                              1   0.091  0 --> 1
                                            81                              1   0.200  0 --> 1
                                            101                             1   0.250  0 --> 2
                                            136                             1   0.250  0 --> 1
                                            154                             1   0.143  1 --> 0
                                            264                             1   0.250  0 ==> 1
node_108 --> node_107                       24                              1   0.167  0 --> 1
                                            66                              2   0.083  2 ==> 0
                                            80                              1   0.167  1 ==> 2
                                            85                              1   0.200  0 --> 1
                                            96                              1   0.182  1 ==> 0
                                            105                             1   0.222  0 --> 1
                                            125                             1   0.222  1 --> 0
                                            143                             1   0.091  1 ==> 0
                                            184                             1   0.125  0 --> 1
                                            254                             1   0.143  0 --> 1
                                            260                             1   0.200  0 ==> 1
                                            284                             1   0.167  0 ==> 1
                                            302                             1   0.500  0 ==> 1
                                            337                             1   0.143  0 ==> 1
                                            357                             1   0.200  0 ==> 1
node_107 --> node_102                       28                              1   0.167  1 ==> 0
                                            40                              1   0.500  0 ==> 1
                                            59                              1   0.074  0 ==> 1
                                            134                             1   0.143  0 ==> 2
                                            141                             1   0.154  1 ==> 2
                                            154                             1   0.143  1 --> 0
node_102 --> node_101                       95                              1   0.200  0 ==> 1
                                            101                             1   0.250  0 ==> 1
                                            157                             1   0.250  0 ==> 1
node_101 --> Jurassichelon oleronensis      7                               1   0.133  0 --> 1
                                            63                              1   0.111  0 ==> 1
                                            76                              1   0.071  0 ==> 1
                                            82                              1   0.083  1 ==> 0
                                            96                              1   0.182  0 ==> 1
                                            112                             1   0.111  1 ==> 0
                                            118                             1   0.143  2 --> 0
                                            133                             1   0.125  0 --> 1
                                            201 ( Preneural)                1   0.250  0 ==> 2
node_101 --> node_100                       91                              1   0.286  1 ==> 2
                                            124                             1   0.111  1 ==> 0
                                            130                             1   0.111  0 ==> 1
                                            213                             1   0.111  0 --> 1
                                            222                             1   0.250  1 ==> 0
                                            228                             1   1.000  1 --> 0
                                            238                             1   0.083  1 --> 0
                                            268                             1   0.333  0 --> 1
node_100 --> node_99                        98                              1   0.071  1 --> 0
                                            142                             1   0.125  0 ==> 1
                                            149                             1   0.222  1 --> 2
 node_99 --> Plesiochelys planiceps         35                              1   0.143  1 ==> 2
                                            63                              1   0.111  0 ==> 1
                                            109                             1   0.167  2 --> 1
                                            117                             1   0.063  0 --> 1
                                            180                             1   0.167  0 --> 1
 node_99 --> Plesiochelys etalloni          4                               1   0.125  0 ==> 1
                                            45                              1   0.250  0 --> 1
                                            106                             1   0.077  1 ==> 0
                                            111                             1   0.067  1 --> 0
                                            145                             1   0.250  1 ==> 0
                                            206 (interneural presence)      1   0.182  0 --> 1
node_100 --> Plesiochelys bigleri           109                             1   0.167  2 --> 1
                                            111                             1   0.067  1 --> 0
                                            144                             1   0.133  1 ==> 0
                                            201 ( Preneural)                1   0.250  0 ==> 1
                                            328                             1   0.250  0 --> 1
node_102 --> Portlandemys mcdowelli         7                               1   0.133  0 --> 1
                                            19                              1   0.125  1 --> 0
                                            117                             1   0.063  0 --> 1
                                            118                             1   0.143  2 --> 0
                                            133                             1   0.125  0 --> 1
                                            149                             1   0.222  1 --> 2
                                            183                             1   0.167  1 ==> 0
node_107 --> node_106                       4                               1   0.125  0 ==> 1
                                            19                              1   0.125  1 --> 0
                                            57                              1   0.250  0 ==> 1
                                            68                              2   0.154  0 ==> 2
                                            100                             1   0.250  0 ==> 1
                                            122                             1   0.167  0 ==> 1
                                            130                             1   0.111  0 ==> 1
                                            149                             1   0.222  1 --> 2
                                            175                             1   0.250  0 ==> 1
                                            177                             1   0.077  0 --> 1
                                            182                             1   0.111  0 ==> 1
node_106 --> Solnhofia parsonsi             18                              1   0.167  0 ==> 1
                                            50                              1   0.125  1 --> 0
                                            61                              1   0.200  0 ==> 1
                                            63                              1   0.111  0 --> 1
                                            65                              1   0.200  0 ==> 1
                                            91                              1   0.286  1 ==> 2
                                            97                              1   0.071  0 ==> 1
                                            98                              1   0.071  1 ==> 0
                                            102                             1   0.091  1 ==> 0
                                            109                             1   0.167  2 ==> 1
                                            111                             1   0.067  1 ==> 0
                                            121                             1   0.125  0 ==> 1
                                            128                             1   0.091  1 ==> 0
                                            176                             1   0.111  0 ==> 1
                                            180                             1   0.167  0 --> 1
                                            215                             1   0.143  0 ==> 1
                                            225                             1   0.167  1 --> 2
node_106 --> node_105                       17                              1   0.111  0 --> 1
                                            35                              1   0.143  1 ==> 0
                                            58                              1   0.250  0 ==> 1
                                            69                              1   0.143  0 ==> 1
                                            110                             1   1.000  0 ==> 1
                                            134                             1   0.143  0 ==> 1
                                            141                             1   0.154  1 ==> 0
                                            187                             1   0.111  0 ==> 1
node_105 --> node_104                       2                               1   0.167  0 ==> 1
                                            50                              1   0.125  1 --> 0
                                            82                              1   0.083  1 --> 0
                                            115                             1   0.071  1 --> 0
                                            144                             1   0.133  1 ==> 0
node_104 --> node_103                       22                              1   0.222  1 --> 2
                                            56                              1   0.200  0 ==> 1
                                            78                              1   0.176  1 --> 2
                                            112                             1   0.111  1 ==> 0
                                            118                             1   0.143  2 --> 1
node_103 --> Sandownia harrisi              7                               1   0.133  0 --> 1
                                            17                              1   0.111  1 ==> 0
                                            55                              1   0.200  0 --> 1
                                            97                              1   0.071  0 --> 1
                                            129                             1   0.500  1 --> 0
                                            149                             1   0.222  2 ==> 1
node_103 --> Angolachelys mbaxi             29                              1   0.111  0 ==> 1
                                            39                              1   0.091  0 --> 1
                                            48                              1   0.250  1 ==> 0
                                            49                              1   0.167  0 --> 1
                                            95                              2   0.200  0 ==> 2
                                            106                             1   0.077  1 ==> 0
                                            111                             1   0.067  1 ==> 0
                                            134                             1   0.143  1 ==> 2
node_104 --> Brachyopsemys tingitana        49                              1   0.167  0 --> 1
                                            65                              1   0.200  0 ==> 1
                                            72                              1   0.167  0 ==> 1
                                            107                             1   0.143  0 --> 1
                                            117                             1   0.063  0 ==> 1
                                            118                             1   0.143  2 --> 0
                                            141                             1   0.154  0 ==> 2
                                            163                             1   0.100  0 ==> 1
                                            165                             1   0.100  1 ==> 0
node_105 --> Leyvachelys cipadi             3                               1   0.250  1 ==> 0
                                            7                               1   0.133  0 --> 1
                                            22                              1   0.222  1 --> 2
                                            28                              1   0.167  1 ==> 0
                                            41                              1   0.071  0 --> 1
                                            63                              1   0.111  0 --> 1
                                            78                              1   0.176  1 --> 2
                                            107                             1   0.143  0 --> 1
                                            143                             1   0.091  0 ==> 1
                                            232                             1   0.333  0 --> 1
                                            238                             1   0.083  1 --> 0
                                            285                             1   0.143  0 --> 1
                                            288                             1   0.333  0 --> 1
                                            297                             1   0.250  0 --> 1
                                            302                             1   0.500  1 --> 2
                                            333                             1   0.100  0 --> 1
node_182 --> node_181                       19                              1   0.125  1 --> 2
                                            117                             1   0.063  0 ==> 1
                                            211                             1   0.111  0 ==> 1
                                            232                             1   0.333  0 ==> 1
                                            297                             1   0.250  0 ==> 1
node_181 --> node_176                       16                              1   0.143  0 ==> 1
                                            36                              1   0.200  0 ==> 1
                                            66                              1   0.083  2 ==> 1
                                            187                             1   0.111  0 ==> 1
                                            281                             1   0.250  0 ==> 1
                                            288                             1   0.333  0 ==> 1
node_176 --> node_173                       29                              1   0.111  0 ==> 1
                                            41                              1   0.071  0 --> 1
                                            91                              1   0.286  1 ==> 2
                                            130                             1   0.111  0 ==> 1
                                            143                             1   0.091  1 --> 0
                                            144                             1   0.133  1 --> 0
                                            149                             1   0.222  1 ==> 2
                                            256                             1   0.200  0 ==> 1
                                            283                             1   0.500  0 ==> 1
                                            302                             2   0.500  0 ==> 2
                                            307                             1   0.667  0 --> 1
                                            308                             1   0.333  0 --> 1
                                            309                             1   0.200  0 --> 1
                                            319                             1   0.500  0 --> 1
                                            329                             1   0.143  0 --> 1
node_173 --> node_165                       1                               1   0.125  0 --> 1
                                            4                               1   0.125  0 --> 1
                                            14                              1   0.100  1 ==> 0
                                            70                              1   0.111  0 ==> 1
                                            97                              1   0.071  0 ==> 1
                                            124                             1   0.111  1 ==> 0
                                            129                             1   0.500  1 --> 0
                                            165                             1   0.100  1 --> 0
                                            180                             1   0.167  0 --> 1
                                            211                             1   0.111  1 ==> 0
                                            284                             1   0.167  0 --> 1
                                            286                             1   0.333  0 ==> 1
                                            294                             1   0.500  0 ==> 1
                                            296                             1   0.333  0 ==> 1
                                            298                             1   0.500  0 ==> 1
                                            305                             1   0.333  0 ==> 1
node_165 --> node_158                       76                              1   0.071  0 --> 1
                                            111                             1   0.067  1 --> 0
                                            269                             1   0.500  0 ==> 1
                                            281                             1   0.250  1 ==> 0
                                            285                             1   0.143  0 --> 1
                                            300                             1   0.167  0 --> 1
node_158 --> node_151                       80                              1   0.167  1 --> 2
                                            177                             1   0.077  0 --> 1
                                            251                             1   0.200  0 ==> 1
node_151 --> node_143                       14                              1   0.100  0 ==> 1
                                            19                              1   0.125  2 ==> 1
                                            29                              1   0.111  1 ==> 0
                                            36                              1   0.200  1 --> 0
                                            41                              1   0.071  1 --> 0
                                            97                              1   0.071  1 ==> 0
                                            118                             1   0.143  2 --> 0
                                            165                             1   0.100  0 ==> 1
                                            249                             1   0.600  1 --> 2
                                            252                             1   0.429  0 ==> 1
                                            294                             1   0.500  1 ==> 0
                                            296                             1   0.333  1 ==> 0
                                            305                             1   0.333  1 ==> 0
node_143 --> node_140                       40                              1   0.500  0 ==> 1
                                            59                              1   0.074  0 --> 1
                                            68                              1   0.154  0 ==> 1
                                            70                              1   0.111  1 --> 0
                                            82                              1   0.083  0 --> 1
                                            96                              1   0.182  1 ==> 0
                                            107                             1   0.143  0 ==> 1
                                            125                             1   0.222  1 ==> 0
                                            134                             1   0.143  0 ==> 2
                                            137                             1   0.333  0 ==> 1
                                            141                             1   0.154  1 ==> 2
                                            144                             1   0.133  0 ==> 1
                                            146                             1   0.167  0 ==> 1
                                            196                             1   0.250  0 ==> 1
                                            215                             1   0.143  0 ==> 1
                                            216                             1   0.250  0 --> 1
                                            226                             1   0.250  0 ==> 1
                                            239                             1   0.143  0 ==> 1
                                            243                             1   0.333  1 ==> 0
                                            244                             1   0.500  0 ==> 1
                                            255                             1   0.200  0 ==> 1
                                            264                             1   0.250  0 ==> 1
                                            322                             1   0.091  1 --> 0
                                            333                             1   0.100  0 --> 1
                                            335                             2   0.375  0 ==> 2
                                            340                             1   1.000  0 ==> 1
                                            341                             1   0.333  0 --> 1
                                            345                             1   0.500  0 ==> 1
                                            353                             1   0.500  0 ==> 1
                                            359                             1   0.333  0 ==> 1
node_140 --> node_139                       23                              1   0.100  1 --> 0
                                            88                              1   0.125  0 ==> 1
                                            140                             2   0.200  0 ==> 2
                                            142                             1   0.125  0 ==> 1
node_139 --> node_138                       19                              1   0.125  1 ==> 0
                                            35                              1   0.143  1 ==> 0
                                            50                              1   0.125  1 ==> 0
                                            128                             1   0.091  1 ==> 0
                                            176                             1   0.111  0 ==> 1
                                            191                             1   0.071  0 --> 1
                                            217                             1   0.500  0 --> 1
                                            240                             1   0.167  0 --> 1
                                            263                             1   0.250  0 --> 1
                                            298                             1   0.500  1 --> 0
                                            300                             1   0.167  1 --> 0
                                            316                             1   0.333  0 --> 1
                                            317                             1   1.000  0 --> 1
                                            328                             1   0.250  0 --> 1
                                            334                             1   0.250  0 --> 1
                                            337                             1   0.143  0 --> 1
                                            344                             1   0.500  0 --> 1
                                            348                             1   0.111  0 --> 1
                                            355                             1   1.000  0 --> 1
                                            357                             1   0.200  0 --> 1
node_138 --> node_119                       14                              1   0.100  1 ==> 0
                                            28                              1   0.167  1 ==> 0
                                            63                              1   0.111  0 ==> 1
                                            76                              1   0.071  1 ==> 0
                                            93                              1   0.500  0 ==> 1
                                            95                              1   0.200  0 ==> 1
                                            101                             1   0.250  0 ==> 1
                                            105                             1   0.222  0 --> 1
                                            117                             1   0.063  1 ==> 0
                                            118                             1   0.143  0 ==> 2
                                            137                             1   0.333  1 ==> 0
                                            144                             1   0.133  1 ==> 2
                                            146                             1   0.167  1 ==> 0
node_119 --> node_118                       154                             1   0.143  1 ==> 0
                                            225                             1   0.167  1 --> 0
                                            245                             1   0.500  0 --> 1
                                            252                             1   0.429  1 --> 2
node_118 --> node_117                       1                               1   0.125  1 --> 0
                                            4                               1   0.125  1 ==> 0
                                            342                             1   1.000  0 --> 1
                                            347                             1   0.400  1 --> 2
node_117 --> node_112                       17                              1   0.111  0 ==> 1
                                            229                             1   0.083  1 ==> 0
node_112 --> node_111                       15                              1   1.000  1 ==> 2
                                            263                             1   0.250  1 ==> 0
node_111 --> node_109                       10                              1   1.000  0 ==> 1
node_109 --> Rhinochelys pulchriceps        41                              1   0.071  0 --> 1
                                            96                              1   0.182  0 --> 1
                                            142                             1   0.125  1 --> 0
                                            187                             1   0.111  1 --> 0
node_109 --> Rhinochelys nammourensis       17                              1   0.111  1 ==> 0
                                            216                             1   0.250  1 --> 0
                                            222                             1   0.250  1 --> 0
node_111 --> node_110                       98                              1   0.071  1 ==> 0
node_110 --> Santanachelys gaffneyi         76                              1   0.071  0 --> 1
                                            107                             1   0.143  1 ==> 0
                                            150                             1   0.200  1 ==> 0
                                            191                             1   0.071  1 --> 0
                                            232                             1   0.333  1 --> 0
                                            233                             1   0.200  1 --> 0
                                            240                             1   0.167  1 --> 0
                                            341                             1   0.333  1 --> 0
                                            344                             1   0.500  1 --> 0
node_110 --> Notochelone costata            68                              1   0.154  1 ==> 0
                                            70                              1   0.111  0 --> 1
                                            82                              1   0.083  1 --> 0
                                            115                             1   0.071  0 --> 1
                                            127                             1   0.100  0 ==> 1
                                            134                             1   0.143  2 --> 0
node_112 --> Chelosphargis advena           144                             1   0.133  2 ==> 1
node_117 --> node_116                       117                             1   0.063  0 ==> 1
                                            130                             1   0.111  1 ==> 0
                                            176                             1   0.111  1 ==> 0
                                            196                             1   0.250  1 --> 0
                                            244                             1   0.500  1 ==> 2
                                            331                             1   0.200  1 --> 0
node_116 --> node_114                       16                              1   0.143  1 ==> 0
                                            68                              1   0.154  1 ==> 0
                                            88                              1   0.125  1 ==> 0
                                            95                              1   0.200  1 ==> 2
node_114 --> Ocepechelon bouyai             3                               1   0.250  1 --> 0
                                            7                               1   0.133  0 --> 1
                                            14                              1   0.100  0 ==> 1
                                            39                              1   0.091  0 ==> 1
                                            41                              1   0.071  0 --> 1
                                            49                              1   0.167  0 ==> 1
                                            59                              1   0.074  1 ==> 0
                                            93                              1   0.500  1 ==> 0
                                            106                             1   0.077  1 --> 0
                                            112                             1   0.111  1 ==> 0
                                            144                             1   0.133  2 ==> 1
                                            154                             1   0.143  0 ==> 1
node_114 --> node_113                       1                               1   0.125  0 ==> 1
                                            12                              1   0.071  1 ==> 0
                                            53                              1   0.200  0 ==> 1
                                            66                              1   0.083  1 ==> 0
                                            100                             1   0.250  0 ==> 2
                                            104                             1   0.143  0 ==> 1
                                            118                             1   0.143  2 ==> 0
                                            188                             1   0.333  0 --> 1
                                            218                             1   0.500  0 --> 1
                                            222                             1   0.250  1 --> 0
                                            227                             1   0.125  0 --> 1
                                            250                             1   0.500  0 --> 1
                                            266                             1   0.333  0 --> 1
                                            335                             1   0.375  2 --> 3
                                            339                             1   0.500  0 --> 1
node_113 --> Protostega gigas               81                              1   0.200  0 --> 1
                                            150                             1   0.200  1 --> 0
                                            187                             1   0.111  1 ==> 0
node_113 --> Archelon ischyros              45                              1   0.250  0 ==> 1
                                            76                              1   0.071  0 --> 1
                                            206 (interneural presence)      1   0.182  0 ==> 1
                                            284                             1   0.167  1 --> 0
                                            322                             1   0.091  0 ==> 1
node_116 --> node_115                       7                               1   0.133  0 --> 1
                                            20                              1   1.000  0 ==> 1
                                            77                              1   0.167  2 ==> 1
                                            163                             1   0.100  0 --> 1
                                            191                             1   0.071  1 ==> 0
                                            284                             1   0.167  1 --> 0
node_115 --> Desmatochelys lowii            23                              1   0.100  0 --> 1
                                            50                              1   0.125  0 --> 1
                                            95                              1   0.200  1 ==> 0
                                            97                              1   0.071  0 --> 1
                                            127                             1   0.100  0 --> 1
                                            133                             1   0.125  0 --> 1
                                            154                             1   0.143  0 ==> 1
                                            200                             1   0.333  0 ==> 1
                                            213                             1   0.111  0 --> 1
                                            214                             1   0.333  0 --> 1
node_115 --> Desmatochelys padillai         19                              1   0.125  0 ==> 1
                                            41                              1   0.071  0 --> 1
                                            101                             1   0.250  1 ==> 2
node_118 --> Calcarichelys gemma            98                              1   0.071  1 ==> 0
                                            106                             1   0.077  1 ==> 0
                                            227                             1   0.125  0 --> 1
                                            250                             1   0.500  0 ==> 1
node_119 --> Bouliachelys suteri            1                               1   0.125  1 --> 0
                                            9                               1   0.333  1 ==> 0
                                            12                              1   0.071  1 ==> 0
                                            77                              1   0.167  2 ==> 0
                                            84                              1   0.500  0 ==> 1
                                            97                              1   0.071  0 --> 1
                                            124                             1   0.111  0 ==> 1
                                            135                             1   0.500  0 ==> 1
                                            163                             1   0.100  0 ==> 1
                                            179                             1   0.200  0 ==> 1
node_138 --> node_137                       25                              1   0.083  0 ==> 1
                                            29                              1   0.111  0 --> 1
                                            56                              1   0.200  0 ==> 1
                                            57                              1   0.250  0 ==> 1
                                            58                              1   0.250  0 --> 1
                                            69                              1   0.143  0 ==> 1
                                            111                             1   0.067  0 ==> 1
                                            121                             1   0.125  0 ==> 1
                                            178                             1   0.125  0 ==> 1
                                            219                             1   1.000  0 ==> 1
                                            295                             1   1.000  0 ==> 1
                                            296                             1   0.333  0 ==> 1
                                            301                             1   0.500  0 --> 1
node_137 --> node_135                       17                              1   0.111  0 ==> 1
                                            59                              1   0.074  1 ==> 0
                                            66                              1   0.083  1 --> 0
                                            68                              1   0.154  1 ==> 2
                                            106                             1   0.077  1 ==> 0
node_135 --> node_134                       14                              1   0.100  1 ==> 0
                                            16                              1   0.143  1 --> 0
                                            45                              1   0.250  0 ==> 1
                                            95                              2   0.200  0 ==> 2
                                            101                             1   0.250  0 ==> 2
                                            103                             1   0.250  0 ==> 1
                                            127                             1   0.100  0 ==> 1
                                            191                             1   0.071  1 ==> 0
node_134 --> node_132                       25                              1   0.083  1 ==> 0
                                            104                             1   0.143  0 --> 1
                                            115                             1   0.071  0 --> 1
node_132 --> node_131                       117                             1   0.063  1 ==> 0
                                            179                             1   0.200  0 ==> 1
                                            265                             1   1.000  0 --> 1
                                            331                             1   0.200  1 --> 0
                                            350                             1   0.143  1 --> 0
                                            351                             1   1.000  0 --> 1
node_131 --> node_125                       176                             1   0.111  1 --> 0
                                            333                             1   0.100  1 ==> 0
node_122 --> node_121                       45                              1   0.250  1 --> 0
                                            80                              1   0.167  2 --> 1
                                            188                             1   0.333  0 ==> 1
                                            218                             1   0.500  0 ==> 1
                                            227                             1   0.125  0 ==> 1
                                            266                             1   0.333  0 --> 1
node_121 --> node_120                       12                              1   0.071  1 ==> 0
                                            28                              1   0.167  1 ==> 0
                                            54                              1   0.500  0 ==> 1
                                            56                              1   0.200  1 ==> 0
                                            57                              1   0.250  1 ==> 0
                                            66                              1   0.083  0 ==> 1
                                            68                              1   0.154  2 ==> 1
                                            69                              1   0.143  1 ==> 0
                                            98                              1   0.071  1 ==> 0
                                            100                             1   0.250  0 ==> 2
                                            104                             1   0.143  1 ==> 0
                                            111                             1   0.067  1 ==> 0
                                            112                             1   0.111  1 --> 0
                                            151                             1   0.111  0 ==> 1
                                            245                             1   0.500  0 ==> 1
                                            297                             1   0.250  1 ==> 0
                                            335                             1   0.375  2 ==> 3
                                            336                             1   1.000  0 ==> 1
node_120 --> Dermochelys coriacea           6                               1   0.167  0 --> 1
                                            15                              1   1.000  1 --> 0
                                            22                              1   0.222  1 --> 0
                                            26                              1   0.250  1 --> 0
                                            43                              1   0.111  0 --> 1
                                            68                              1   0.154  1 ==> 0
                                            72                              1   0.167  0 --> 1
                                            82                              1   0.083  1 --> 0
                                            96                              1   0.182  0 ==> 1
                                            103                             1   0.250  1 ==> 0
                                            121                             1   0.125  1 ==> 0
                                            122                             1   0.167  0 --> 3
                                            126                             1   0.167  0 --> 1
                                            137                             1   0.333  1 ==> 0
                                            140                             2   0.200  2 --> 0
                                            163                             1   0.100  0 --> 1
                                            178                             1   0.125  1 --> 0
                                            185                             1   0.400  0 --> 2
                                            204                             1   1.000  0 ==> 1
                                            209                             1   0.500  0 ==> 1
                                            244                             1   0.500  1 ==> 0
                                            246                             1   0.500  0 --> 1
                                            341                             1   0.333  1 --> 0
                                            347                             1   0.400  1 --> 2
                                            356                             1   0.500  0 ==> 1
node_120 --> Eosphargis breineri            59                              1   0.074  0 ==> 1
                                            92                              1   0.125  1 ==> 0
                                            122                             1   0.167  0 --> 1
                                            138                             1   0.500  0 ==> 1
                                            191                             1   0.071  0 --> 1
                                            203                             1   0.167  1 --> 0
node_121 --> Allopleuron hoffmanni          17                              1   0.111  1 ==> 0
                                            26                              1   0.250  1 --> 0
                                            43                              1   0.111  0 --> 1
                                            50                              1   0.125  0 ==> 1
                                            77                              1   0.167  2 ==> 1
                                            81                              1   0.200  0 ==> 1
                                            85                              1   0.200  0 ==> 1
                                            88                              1   0.125  1 ==> 0
                                            95                              2   0.200  2 ==> 0
                                            97                              1   0.071  0 --> 1
                                            130                             1   0.111  1 ==> 0
                                            133                             1   0.125  0 ==> 1
                                            165                             1   0.100  1 ==> 0
                                            177                             1   0.077  1 ==> 0
                                            187                             1   0.111  1 ==> 0
                                            191                             1   0.071  0 --> 1
                                            196                             1   0.250  1 --> 0
                                            229                             1   0.083  1 --> 0
                                            322                             1   0.091  0 ==> 1
                                            349                             1   0.167  0 --> 1
node_122 --> Oligochelone rupelensis        329                             1   0.143  1 ==> 0
node_125 --> node_124                       175                             1   0.250  0 ==> 1
                                            217                             1   0.500  1 ==> 0
node_124 --> node_123                       206 (interneural presence)      1   0.182  0 ==> 2
                                            207 (Interneural number)        2   0.333  0 --> 2
node_123 --> Glyptochelone suyckerbuykii    192                             1   0.143  0 ==> 1
                                            196                             1   0.250  1 --> 0
                                            357                             1   0.200  1 ==> 0
node_123 --> Procolpochelys charlestonensis 30                              1   0.167  1 --> 0
                                            100                             1   0.250  0 --> 1
                                            102                             1   0.091  1 --> 0
                                            199                             1   0.167  0 ==> 1
                                            216                             1   0.250  1 ==> 0
                                            225                             1   0.167  1 ==> 0
node_124 --> Erquelinnesia gosseleti        14                              1   0.100  0 ==> 1
                                            49                              1   0.167  0 ==> 1
                                            179                             1   0.200  1 ==> 0
                                            233                             1   0.200  1 ==> 0
                                            322                             1   0.091  0 ==> 1
                                            329                             1   0.143  1 ==> 0
                                            337                             1   0.143  1 ==> 0
node_131 --> node_130                       6                               1   0.167  0 ==> 1
                                            152                             1   1.000  0 ==> 1
                                            206 (interneural presence)      1   0.182  0 ==> 1
                                            220                             1   0.667  2 ==> 1
                                            305                             1   0.333  0 ==> 1
                                            339                             1   0.500  0 ==> 1
                                            349                             1   0.167  0 --> 1
                                            356                             1   0.500  0 ==> 1
node_130 --> node_128                       8                               1   1.000  0 ==> 1
                                            30                              1   0.167  1 --> 0
                                            72                              1   0.167  0 --> 1
                                            115                             1   0.071  1 ==> 0
node_128 --> node_127                       237                             1   1.000  0 ==> 1
                                            316                             1   0.333  1 ==> 0
node_127 --> node_126                       70                              1   0.111  0 --> 1
                                            146                             1   0.167  1 ==> 0
                                            206 (interneural presence)      1   0.182  1 ==> 2
                                            207 (Interneural number)        2   0.333  0 ==> 2
node_126 --> Lepidochelys olivacea          12                              1   0.071  1 --> 0
                                            102                             1   0.091  1 ==> 0
                                            134                             1   0.143  2 ==> 1
                                            144                             1   0.133  1 --> 2
                                            175                             1   0.250  0 ==> 1
                                            184                             1   0.125  0 --> 1
                                            191                             1   0.071  0 --> 1
node_126 --> Lepidochelys kempii            30                              1   0.167  0 ==> 1
                                            53                              1   0.200  0 ==> 1
                                            59                              1   0.074  0 --> 2
                                            104                             1   0.143  1 ==> 0
                                            128                             1   0.091  0 --> 1
node_127 --> Caretta caretta                12                              1   0.071  1 --> 0
                                            61                              1   0.200  0 ==> 1
                                            65                              1   0.200  0 ==> 1
                                            100                             1   0.250  0 ==> 1
                                            128                             1   0.091  0 --> 1
                                            144                             1   0.133  1 --> 2
                                            163                             1   0.100  0 ==> 1
                                            176                             1   0.111  1 --> 0
                                            184                             1   0.125  0 --> 1
                                            191                             1   0.071  0 --> 1
                                            210                             1   0.400  1 --> 0
                                            226                             1   0.250  1 ==> 0
node_128 --> Eretmochelys imbricata         59                              1   0.074  0 --> 2
                                            70                              1   0.111  0 --> 1
                                            118                             1   0.143  0 ==> 1
                                            122                             1   0.167  0 ==> 1
                                            134                             1   0.143  2 ==> 0
                                            176                             1   0.111  1 --> 0
                                            177                             1   0.077  1 ==> 0
                                            201 ( Preneural)                1   0.250  0 --> 1
                                            229                             1   0.083  1 ==> 0
                                            273                             1   0.250  0 --> 1
node_130 --> node_129                       59                              1   0.074  0 --> 2
                                            80                              1   0.167  2 ==> 1
                                            180                             1   0.167  1 ==> 0
                                            201 ( Preneural)                1   0.250  0 --> 1
                                            273                             1   0.250  0 --> 1
node_129 --> Chelonia mydas                 100                             1   0.250  0 ==> 2
                                            102                             1   0.091  1 ==> 0
                                            103                             1   0.250  1 ==> 0
                                            104                             1   0.143  1 ==> 0
                                            117                             1   0.063  0 ==> 1
                                            122                             1   0.167  0 ==> 1
                                            126                             1   0.167  0 ==> 1
                                            128                             1   0.091  0 ==> 1
                                            134                             1   0.143  2 ==> 0
                                            141                             1   0.154  2 ==> 0
                                            191                             1   0.071  0 ==> 1
                                            220                             1   0.667  1 ==> 0
node_129 --> Natator depressus              70                              1   0.111  0 --> 1
                                            72                              1   0.167  0 --> 1
                                            76                              1   0.071  1 ==> 0
                                            144                             1   0.133  1 ==> 2
                                            177                             1   0.077  1 ==> 0
                                            184                             1   0.125  0 ==> 1
                                            207 (Interneural number)        1   0.333  0 ==> 1
                                            229                             1   0.083  1 ==> 0
                                            358                             1   0.333  0 ==> 1
node_132 --> Argillochelys cuneiceps        59                              1   0.074  0 ==> 1
                                            88                              1   0.125  1 ==> 0
                                            151                             1   0.111  0 ==> 1
                                            156                             1   0.111  1 ==> 0
node_134 --> node_133                       142                             1   0.125  1 --> 0
                                            240                             1   0.167  1 ==> 0
                                            244                             1   0.500  1 ==> 0
                                            358                             1   0.333  0 --> 1
node_133 --> Puppigerus camperi             92                              1   0.125  1 ==> 0
                                            102                             1   0.091  1 ==> 0
                                            104                             1   0.143  0 --> 1
                                            122                             1   0.167  0 --> 1
                                            146                             1   0.167  1 ==> 0
                                            151                             1   0.111  0 ==> 1
                                            175                             1   0.250  0 ==> 1
                                            215                             1   0.143  1 ==> 0
                                            226                             1   0.250  1 ==> 0
                                            263                             1   0.250  1 ==> 0
                                            297                             1   0.250  1 --> 0
                                            329                             1   0.143  1 --> 0
node_133 --> Eochelone brabantica           56                              1   0.200  1 ==> 0
                                            57                              1   0.250  1 ==> 0
                                            58                              1   0.250  1 ==> 0
                                            66                              1   0.083  0 ==> 1
                                            68                              1   0.154  2 ==> 1
                                            88                              1   0.125  1 ==> 0
                                            122                             1   0.167  0 --> 2
                                            134                             1   0.143  2 ==> 0
                                            140                             1   0.200  2 ==> 1
                                            176                             1   0.111  1 ==> 0
                                            333                             1   0.100  1 ==> 0
node_135 --> Cabindachelys landanensis      22                              1   0.222  1 ==> 2
                                            142                             1   0.125  1 --> 0
                                            190                             1   0.143  0 --> 1
node_137 --> node_136                       190                             1   0.143  0 --> 1
                                            195                             1   0.250  1 ==> 0
                                            200                             1   0.333  0 ==> 1
                                            229                             1   0.083  1 ==> 0
node_136 --> Peritresius martini            233                             1   0.200  1 ==> 0
                                            282                             1   0.200  0 ==> 1
                                            300                             1   0.167  0 ==> 1
                                            322                             1   0.091  0 ==> 1
node_136 --> Ctenochelys                    6                               1   0.167  0 --> 1
                                            67                              1   0.167  0 --> 1
                                            88                              1   0.125  1 --> 0
                                            97                              1   0.071  0 --> 1
                                            115                             1   0.071  0 --> 1
                                            140                             1   0.200  2 --> 1
                                            163                             1   0.100  0 --> 1
                                            164                             1   0.500  0 --> 1
                                            179                             1   0.200  0 --> 1
                                            201 ( Preneural)                1   0.250  0 --> 1
                                            220                             1   0.667  2 ==> 0
                                            289                             1   0.667  1 --> 0
                                            319                             1   0.500  1 --> 0
                                            335                             2   0.375  2 --> 0
                                            358                             1   0.333  0 --> 1
node_139 --> Nichollsemys baieri            66                              1   0.083  1 --> 0
                                            105                             1   0.222  0 --> 1
                                            127                             1   0.100  0 ==> 1
                                            187                             1   0.111  1 --> 0
node_140 --> Toxochelys latiremis           1                               1   0.125  1 --> 0
                                            39                              1   0.091  0 --> 1
                                            58                              1   0.250  0 --> 1
                                            66                              1   0.083  1 --> 0
                                            117                             1   0.063  1 ==> 0
                                            174                             1   0.143  0 ==> 1
                                            184                             1   0.125  0 ==> 1
                                            187                             1   0.111  1 --> 0
                                            200                             1   0.333  0 ==> 1
                                            278                             1   0.500  0 ==> 1
                                            280                             1   0.333  0 ==> 1
                                            281                             1   0.250  0 ==> 1
                                            301                             1   0.500  0 --> 1
                                            309                             1   0.200  1 ==> 0
node_143 --> node_142                       39                              1   0.091  0 --> 1
                                            136                             1   0.250  0 ==> 1
                                            143                             1   0.091  0 ==> 1
                                            149                             1   0.222  2 ==> 1
                                            256                             1   0.200  1 --> 0
node_142 --> Judithemys sukhanovi           66                              1   0.083  1 --> 2
                                            308                             1   0.333  1 --> 2
node_142 --> node_141                       35                              1   0.143  1 ==> 2
                                            76                              1   0.071  1 ==> 0
                                            151                             1   0.111  0 --> 1
node_141 --> Kirgizemys hoburensis          1                               1   0.125  1 --> 0
                                            16                              1   0.143  1 --> 0
                                            24                              1   0.167  0 --> 1
                                            41                              1   0.071  0 ==> 1
                                            66                              1   0.083  1 --> 2
                                            80                              1   0.167  2 ==> 1
                                            91                              1   0.286  2 --> 1
                                            109                             1   0.167  2 --> 1
                                            115                             1   0.071  0 --> 1
                                            156                             1   0.111  1 --> 0
                                            165                             1   0.100  1 ==> 0
                                            206 (interneural presence)      1   0.182  0 --> 1
                                            208                             1   0.250  0 --> 1
                                            281                             1   0.250  0 --> 1
node_141 --> Kirgizemys dmitrievi           14                              1   0.100  1 ==> 0
                                            59                              1   0.074  0 --> 1
                                            62                              1   0.500  1 ==> 0
                                            98                              1   0.071  1 --> 0
                                            142                             1   0.125  0 ==> 1
                                            163                             1   0.100  0 ==> 1
                                            181                             1   0.143  1 --> 0
node_151 --> node_150                       181                             1   0.143  1 --> 0
                                            197                             1   1.000  0 ==> 1
                                            333                             1   0.100  0 --> 1
node_150 --> node_144                       12                              1   0.071  1 ==> 0
                                            35                              1   0.143  1 --> 0
                                            36                              1   0.200  1 --> 0
                                            53                              1   0.200  0 ==> 1
                                            78                              1   0.176  1 ==> 2
                                            82                              1   0.083  0 --> 1
                                            96                              1   0.182  1 ==> 0
                                            115                             1   0.071  0 ==> 1
                                            127                             1   0.100  0 ==> 1
                                            176                             1   0.111  0 ==> 1
                                            179                             1   0.200  0 ==> 1
                                            203                             1   0.167  1 ==> 0
                                            206 (interneural presence)      1   0.182  0 ==> 1
                                            215                             1   0.143  0 ==> 1
                                            229                             1   0.083  1 ==> 0
                                            239                             1   0.143  0 ==> 1
                                            249                             1   0.600  1 --> 2
                                            252                             1   0.429  0 ==> 2
                                            255                             1   0.200  0 ==> 1
                                            263                             1   0.250  0 ==> 1
                                            264                             1   0.250  0 ==> 1
                                            279                             1   0.333  0 --> 1
                                            280                             1   0.333  0 ==> 1
                                            308                             1   0.333  1 ==> 2
                                            309                             1   0.200  1 ==> 0
                                            322                             1   0.091  1 --> 0
node_144 --> Chelydra serpentina            9                               1   0.333  1 ==> 0
                                            25                              1   0.083  0 ==> 1
                                            29                              1   0.111  1 ==> 0
                                            59                              1   0.074  0 --> 1
                                            118                             1   0.143  2 --> 0
                                            143                             1   0.091  0 ==> 1
                                            151                             1   0.111  0 --> 1
                                            156                             1   0.111  1 --> 0
                                            198                             1   1.000  1 ==> 2
                                            225                             1   0.167  1 ==> 2
                                            275                             1   0.143  0 --> 1
node_144 --> Macrochelys temminckii         41                              1   0.071  1 --> 0
                                            66                              1   0.083  1 ==> 0
                                            85                              1   0.200  0 ==> 1
                                            118                             1   0.143  2 --> 1
                                            125                             1   0.222  1 ==> 0
                                            141                             1   0.154  1 ==> 0
                                            144                             1   0.133  0 ==> 1
                                            225                             1   0.167  1 --> 0
                                            230                             1   0.500  1 ==> 0
                                            261                             1   0.182  0 --> 1
                                            307                             1   0.667  1 ==> 2
                                            329                             1   0.143  1 --> 0
                                            352                             1   0.333  0 --> 1
node_150 --> node_149                       22                              1   0.222  1 ==> 2
                                            23                              1   0.100  1 ==> 0
                                            55                              1   0.200  0 ==> 1
                                            68                              1   0.154  0 ==> 1
                                            101                             1   0.250  0 --> 2
                                            211                             1   0.111  0 ==> 1
                                            225                             1   0.167  1 --> 0
                                            276                             1   1.000  0 ==> 1
                                            328                             1   0.250  0 --> 1
                                            329                             1   0.143  1 --> 0
node_149 --> node_147                       35                              1   0.143  1 --> 0
                                            151                             1   0.111  0 --> 1
                                            156                             1   0.111  1 --> 0
                                            190                             1   0.143  0 --> 1
                                            191                             1   0.071  0 --> 1
                                            327                             1   0.333  0 ==> 1
                                            348                             1   0.111  0 ==> 1
node_147 --> node_146                       12                              1   0.071  1 ==> 0
                                            18                              1   0.167  0 ==> 1
                                            27                              1   0.333  0 ==> 1
                                            33                              1   0.250  0 ==> 1
                                            133                             1   0.125  0 ==> 1
                                            159                             1   1.000  0 ==> 1
                                            185                             1   0.400  0 --> 1
                                            193                             1   0.800  0 --> 1
                                            210                             1   0.400  1 ==> 2
                                            238                             1   0.083  1 --> 0
                                            241                             1   0.500  0 ==> 1
                                            242                             1   1.000  0 --> 1
                                            256                             1   0.200  1 --> 2
                                            261                             1   0.182  0 --> 1
                                            278                             1   0.500  0 ==> 1
                                            282                             1   0.200  0 --> 1
                                            291                             1   0.750  2 --> 1
                                            303                             1   1.000  0 --> 1
                                            326                             1   0.500  0 ==> 1
                                            331                             1   0.200  1 --> 0
node_146 --> node_145                       25                              1   0.083  0 ==> 1
                                            186                             1   0.167  0 ==> 1
                                            212                             1   0.500  0 ==> 1
                                            213                             1   0.111  0 --> 1
                                            246                             1   0.500  0 ==> 1
                                            273                             1   0.250  0 ==> 1
                                            274                             1   1.000  0 ==> 1
node_145 --> Sternotherus odoratus          68                              1   0.154  1 --> 2
                                            69                              1   0.143  0 --> 1
                                            78                              1   0.176  1 --> 2
                                            98                              1   0.071  1 ==> 0
                                            100                             1   0.250  0 ==> 1
                                            117                             1   0.063  1 ==> 0
                                            118                             1   0.143  2 ==> 0
                                            122                             1   0.167  0 --> 2
                                            130                             1   0.111  1 ==> 0
                                            139                             1   0.250  0 ==> 1
                                            177                             1   0.077  1 ==> 0
                                            182                             1   0.111  0 --> 1
                                            214                             1   0.333  0 ==> 1
node_145 --> Kinosternon subrubrum          43                              1   0.111  0 --> 1
                                            53                              1   0.200  0 ==> 1
                                            102                             1   0.091  1 --> 0
                                            112                             1   0.111  1 ==> 0
                                            116                             1   0.333  0 ==> 1
                                            127                             1   0.100  0 ==> 1
                                            143                             1   0.091  0 ==> 1
                                            161                             1   0.250  1 ==> 0
                                            183                             1   0.167  0 ==> 1
                                            211                             1   0.111  1 ==> 0
                                            329                             1   0.143  0 ==> 1
node_146 --> Staurotypus salvinii           39                              1   0.091  0 ==> 1
                                            43                              1   0.111  0 --> 1
                                            50                              1   0.125  1 ==> 0
                                            68                              1   0.154  1 --> 2
                                            69                              1   0.143  0 --> 1
                                            78                              1   0.176  1 --> 2
                                            82                              1   0.083  0 --> 1
                                            102                             1   0.091  1 --> 0
                                            107                             1   0.143  0 ==> 1
                                            122                             1   0.167  0 --> 2
                                            124                             1   0.111  0 --> 1
                                            141                             1   0.154  1 ==> 0
                                            182                             1   0.111  0 --> 1
                                            322                             1   0.091  1 --> 0
node_147 --> Emarginachelys cretacea        30                              1   0.167  1 ==> 0
                                            41                              1   0.071  1 --> 0
                                            59                              1   0.074  0 --> 2
                                            60                              1   0.333  0 --> 1
                                            82                              1   0.083  0 --> 1
                                            109                             1   0.167  2 ==> 1
                                            111                             1   0.067  0 ==> 1
                                            125                             1   0.222  1 ==> 0
                                            252                             1   0.429  0 ==> 2
                                            279                             1   0.333  0 --> 1
node_149 --> node_148                       59                              1   0.074  0 --> 2
                                            80                              1   0.167  2 ==> 1
                                            98                              1   0.071  1 ==> 0
                                            158                             1   1.000  0 ==> 1
                                            177                             1   0.077  1 ==> 0
                                            178                             1   0.125  0 ==> 1
                                            238                             1   0.083  1 --> 0
                                            251                             1   0.200  1 ==> 0
                                            254                             1   0.143  0 ==> 1
node_148 --> Dermatemys mawii               65                              1   0.200  0 ==> 1
                                            106                             1   0.077  1 ==> 0
                                            117                             1   0.063  1 ==> 0
                                            124                             1   0.111  0 --> 1
                                            128                             1   0.091  1 --> 0
                                            141                             1   0.154  1 ==> 0
                                            151                             1   0.111  0 --> 1
                                            156                             1   0.111  1 --> 0
                                            182                             1   0.111  0 --> 1
                                            185                             1   0.400  0 --> 1
                                            213                             1   0.111  0 ==> 1
                                            262                             1   0.250  0 ==> 1
                                            273                             1   0.250  0 ==> 1
                                            290                             1   0.333  1 ==> 0
node_148 --> Baptemys wyomingensis          41                              1   0.071  1 --> 0
                                            60                              1   0.333  0 --> 1
                                            121                             1   0.125  0 ==> 1
                                            122                             1   0.167  0 ==> 2
                                            144                             1   0.133  0 ==> 1
                                            174                             1   0.143  0 ==> 1
                                            186                             1   0.167  0 ==> 1
                                            190                             1   0.143  0 --> 1
                                            191                             1   0.071  0 --> 1
                                            206 (interneural presence)      1   0.182  0 ==> 1
                                            260                             1   0.200  0 ==> 1
                                            275                             1   0.143  0 --> 1
                                            326                             1   0.500  0 ==> 1
node_158 --> node_157                       98                              1   0.071  1 ==> 0
                                            101                             1   0.250  0 --> 2
                                            151                             1   0.111  0 --> 1
                                            262                             1   0.250  0 ==> 1
                                            292                             1   0.500  0 ==> 1
node_157 --> node_153                       229                             1   0.083  1 ==> 0
                                            348                             1   0.111  0 ==> 1
node_153 --> node_152                       106                             1   0.077  1 ==> 0
                                            123                             1   0.167  0 ==> 1
                                            156                             1   0.111  1 ==> 0
                                            199                             1   0.167  0 --> 1
                                            225                             1   0.167  1 --> 0
                                            333                             1   0.100  0 --> 1
node_152 --> Chrysemys picta                23                              1   0.100  1 ==> 0
                                            39                              1   0.091  0 ==> 1
                                            59                              1   0.074  0 ==> 2
                                            66                              1   0.083  1 ==> 2
                                            69                              1   0.143  0 ==> 1
                                            80                              1   0.167  1 --> 2
                                            115                             1   0.071  0 ==> 1
                                            117                             1   0.063  1 --> 0
                                            122                             1   0.167  0 ==> 1
                                            124                             1   0.111  0 ==> 1
                                            128                             1   0.091  1 ==> 0
                                            178                             1   0.125  0 --> 1
                                            182                             1   0.111  0 --> 1
                                            238                             1   0.083  1 ==> 0
                                            254                             1   0.143  0 ==> 1
                                            260                             1   0.200  0 ==> 1
                                            277                             1   0.250  0 ==> 1
                                            282                             1   0.200  0 --> 1
                                            293                             1   1.000  0 ==> 1
node_152 --> Emys orbicularis               12                              1   0.071  1 --> 0
                                            24                              1   0.167  0 --> 1
                                            29                              1   0.111  1 ==> 0
                                            66                              1   0.083  1 ==> 0
                                            73                              1   0.167  1 ==> 0
                                            92                              1   0.125  1 ==> 0
                                            143                             1   0.091  0 ==> 1
                                            146                             1   0.167  0 ==> 1
                                            241                             1   0.500  0 ==> 1
                                            261                             1   0.182  0 ==> 1
                                            262                             1   0.250  1 ==> 0
                                            275                             1   0.143  0 ==> 1
                                            350                             1   0.143  1 --> 0
node_153 --> Platysternon megacephalum      12                              1   0.071  1 --> 0
                                            17                              1   0.111  0 ==> 1
                                            19                              2   0.125  2 ==> 0
                                            33                              1   0.250  0 ==> 1
                                            35                              1   0.143  1 ==> 0
                                            36                              1   0.200  1 ==> 0
                                            41                              1   0.071  1 ==> 0
                                            44                              1   0.333  0 ==> 1
                                            53                              1   0.200  0 ==> 1
                                            59                              1   0.074  0 ==> 1
                                            76                              1   0.071  1 ==> 0
                                            78                              1   0.176  1 ==> 2
                                            96                              1   0.182  1 ==> 0
                                            102                             1   0.091  1 ==> 0
                                            103                             1   0.250  0 ==> 1
                                            111                             1   0.067  0 ==> 1
                                            117                             1   0.063  1 --> 0
                                            126                             1   0.167  0 ==> 1
                                            127                             1   0.100  0 ==> 1
                                            140                             2   0.200  0 ==> 2
                                            141                             1   0.154  1 ==> 0
                                            144                             1   0.133  0 ==> 1
                                            161                             1   0.250  1 ==> 0
                                            165                             1   0.100  0 ==> 1
                                            183                             1   0.167  0 ==> 1
                                            186                             1   0.167  0 ==> 1
                                            203                             1   0.167  1 ==> 0
                                            211                             1   0.111  0 ==> 1
                                            255                             1   0.200  0 ==> 1
                                            261                             1   0.182  0 ==> 2
                                            285                             1   0.143  1 ==> 0
                                            300                             1   0.167  1 ==> 0
                                            308                             1   0.333  1 ==> 2
                                            309                             1   0.200  1 ==> 0
                                            322                             1   0.091  1 --> 0
node_157 --> node_156                       24                              1   0.167  0 --> 1
                                            66                              1   0.083  1 ==> 2
                                            67                              1   0.167  0 ==> 1
                                            73                              1   0.167  1 ==> 0
                                            157                             1   0.250  0 ==> 1
                                            181                             1   0.143  1 --> 0
                                            199                             1   0.167  0 --> 1
                                            238                             1   0.083  1 ==> 0
                                            253                             1   0.500  1 ==> 0
                                            254                             1   0.143  0 ==> 1
                                            277                             1   0.250  0 ==> 1
                                            282                             1   0.200  0 --> 1
node_156 --> Geoclemys hamiltonii           12                              1   0.071  1 --> 0
                                            18                              1   0.167  0 --> 1
                                            27                              1   0.333  0 ==> 1
                                            35                              1   0.143  1 ==> 0
                                            43                              1   0.111  0 ==> 1
                                            68                              1   0.154  0 ==> 1
                                            69                              1   0.143  0 ==> 1
                                            80                              1   0.167  1 --> 2
                                            117                             1   0.063  1 --> 0
                                            122                             1   0.167  0 ==> 3
                                            123                             1   0.167  0 ==> 1
                                            178                             1   0.125  0 --> 1
                                            182                             1   0.111  0 --> 1
                                            190                             1   0.143  0 ==> 1
                                            191                             1   0.071  0 ==> 1
                                            211                             1   0.111  0 ==> 1
                                            260                             1   0.200  0 --> 1
                                            261                             1   0.182  0 ==> 1
                                            275                             1   0.143  0 ==> 1
                                            333                             1   0.100  0 --> 1
                                            337                             1   0.143  0 ==> 1
                                            357                             1   0.200  0 --> 1
node_156 --> node_155                       28                              1   0.167  1 ==> 0
                                            59                              1   0.074  0 ==> 2
                                            77                              1   0.167  2 ==> 1
                                            78                              1   0.176  1 ==> 2
                                            118                             1   0.143  2 ==> 0
                                            143                             1   0.091  0 ==> 1
                                            156                             1   0.111  1 ==> 0
                                            180                             1   0.167  1 --> 0
                                            203                             1   0.167  1 ==> 0
                                            256                             1   0.200  1 ==> 0
node_155 --> node_154                       18                              1   0.167  0 --> 1
                                            76                              1   0.071  1 ==> 0
node_154 --> Testudo hermanni               43                              1   0.111  0 ==> 1
                                            67                              1   0.167  1 ==> 0
                                            102                             1   0.091  1 ==> 0
                                            106                             1   0.077  1 --> 0
                                            115                             1   0.071  0 ==> 1
                                            123                             1   0.167  0 ==> 1
                                            185                             1   0.400  0 ==> 1
                                            221                             1   0.500  0 --> 1
                                            333                             1   0.100  0 --> 1
                                            343                             1   0.333  1 --> 0
                                            352                             1   0.333  0 --> 1
node_154 --> Chelonoidis sp.                14                              1   0.100  0 ==> 1
                                            41                              1   0.071  1 ==> 0
                                            97                              1   0.071  1 --> 0
                                            107                             1   0.143  0 --> 1
                                            133                             2   0.125  0 --> 2
                                            163                             1   0.100  0 ==> 1
                                            199                             1   0.167  1 ==> 0
                                            211                             1   0.111  0 ==> 1
                                            229                             1   0.083  1 ==> 0
                                            238                             1   0.083  0 ==> 1
                                            253                             1   0.500  0 ==> 1
                                            254                             1   0.143  1 ==> 0
                                            255                             1   0.200  0 ==> 1
                                            261                             1   0.182  0 ==> 2
                                            277                             1   0.250  1 ==> 0
                                            282                             1   0.200  1 ==> 0
                                            285                             1   0.143  1 ==> 0
                                            300                             1   0.167  1 ==> 0
                                            308                             1   0.333  1 ==> 2
                                            309                             1   0.200  1 ==> 0
                                            322                             1   0.091  1 ==> 0
node_155 --> Gopherus polyphemus            22                              1   0.222  1 ==> 2
                                            23                              1   0.100  1 ==> 0
                                            55                              1   0.200  0 ==> 1
                                            72                              1   0.167  0 ==> 1
                                            97                              1   0.071  1 --> 0
                                            104                             1   0.143  0 ==> 1
                                            106                             1   0.077  1 --> 0
                                            126                             1   0.167  0 ==> 1
                                            128                             1   0.091  1 ==> 0
                                            133                             2   0.125  0 --> 2
                                            141                             1   0.154  1 ==> 0
                                            178                             1   0.125  0 --> 1
                                            182                             1   0.111  0 --> 1
                                            221                             1   0.500  0 --> 1
                                            260                             1   0.200  0 --> 1
                                            343                             1   0.333  1 --> 0
                                            352                             1   0.333  0 --> 1
node_165 --> node_164                       18                              1   0.167  0 ==> 1
                                            22                              1   0.222  1 ==> 2
                                            23                              1   0.100  1 ==> 0
                                            39                              1   0.091  0 ==> 1
                                            55                              1   0.200  0 ==> 1
                                            80                              1   0.167  1 --> 2
                                            182                             1   0.111  0 --> 1
                                            186                             1   0.167  0 ==> 1
                                            290                             1   0.333  1 ==> 0
                                            327                             1   0.333  0 ==> 1
node_164 --> node_163                       6                               1   0.167  0 ==> 1
                                            25                              1   0.083  0 --> 1
                                            35                              1   0.143  1 ==> 0
                                            49                              1   0.167  0 ==> 1
                                            50                              1   0.125  1 ==> 0
                                            63                              1   0.111  0 ==> 1
                                            65                              1   0.200  0 ==> 1
                                            72                              1   0.167  0 ==> 1
                                            76                              1   0.071  0 --> 1
                                            78                              1   0.176  1 ==> 2
                                            96                              1   0.182  1 ==> 2
                                            100                             1   0.250  0 ==> 1
                                            105                             1   0.222  0 ==> 1
                                            114                             1   1.000  0 ==> 1
                                            115                             1   0.071  0 ==> 1
                                            125                             1   0.222  1 --> 0
                                            127                             1   0.100  0 --> 1
                                            134                             1   0.143  0 ==> 1
                                            192                             1   0.143  0 --> 1
                                            193                             1   0.800  0 --> 2
                                            213                             1   0.111  0 --> 1
                                            227                             1   0.125  0 ==> 1
                                            266                             1   0.333  0 ==> 1
                                            322                             1   0.091  1 --> 0
                                            328                             1   0.250  0 ==> 1
                                            331                             1   0.200  1 ==> 0
                                            337                             1   0.143  0 ==> 1
                                            346                             1   0.500  0 ==> 1
                                            348                             1   0.111  0 ==> 1
node_163 --> node_161                       14                              1   0.100  0 ==> 1
                                            27                              1   0.333  0 ==> 1
                                            31                              1   0.500  0 ==> 1
                                            41                              1   0.071  1 ==> 0
                                            43                              1   0.111  0 ==> 1
                                            51                              1   1.000  0 ==> 1
                                            52                              1   1.000  0 ==> 1
                                            61                              1   0.200  0 ==> 1
                                            66                              1   0.083  1 --> 2
                                            81                              1   0.200  0 ==> 1
                                            106                             1   0.077  1 ==> 0
                                            111                             1   0.067  1 --> 0
                                            118                             1   0.143  2 --> 1
                                            150                             1   0.200  1 ==> 0
                                            188                             1   0.333  0 ==> 1
                                            209                             1   0.500  0 ==> 1
                                            224                             1   1.000  0 ==> 1
                                            239                             1   0.143  0 ==> 1
                                            240                             1   0.167  0 ==> 1
                                            249                             1   0.600  1 ==> 3
                                            251                             1   0.200  0 ==> 1
                                            252                             1   0.429  0 ==> 3
                                            255                             1   0.200  0 ==> 1
                                            289                             1   0.667  1 ==> 2
                                            333                             1   0.100  0 --> 1
                                            334                             1   0.250  0 ==> 1
                                            354                             1   0.500  0 ==> 1
node_161 --> node_160                       177                             1   0.077  0 --> 1
                                            180                             1   0.167  1 --> 0
                                            183                             1   0.167  0 --> 1
                                            215                             1   0.143  0 ==> 1
                                            216                             1   0.250  0 --> 1
node_160 --> node_159                       165                             1   0.100  0 --> 1
node_159 --> Apalone spinifera              59                              1   0.074  0 --> 1
                                            97                              1   0.071  1 --> 0
                                            327                             1   0.333  1 --> 0
                                            350                             1   0.143  1 --> 0
node_160 --> Pelodiscus sinensis            124                             1   0.111  0 ==> 1
node_161 --> Lissemys punctata              30                              1   0.167  1 ==> 0
                                            70                              1   0.111  1 ==> 0
                                            102                             1   0.091  1 ==> 0
                                            105                             1   0.222  1 ==> 2
                                            166                             1   1.000  1 ==> 0
                                            186                             1   0.167  1 ==> 0
                                            201 ( Preneural)                1   0.250  0 ==> 2
node_163 --> node_162                       86                              1   1.000  0 ==> 1
                                            121                             1   0.125  0 --> 1
                                            122                             1   0.167  0 ==> 3
                                            126                             1   0.167  0 ==> 1
                                            139                             1   0.250  0 ==> 1
node_162 --> Carettochelys insculpta        33                              1   0.250  0 --> 1
                                            59                              1   0.074  0 --> 1
                                            66                              1   0.083  1 --> 0
                                            67                              1   0.167  0 --> 1
                                            77                              1   0.167  2 --> 0
                                            111                             1   0.067  1 --> 0
                                            178                             1   0.125  0 --> 1
                                            183                             1   0.167  0 --> 1
                                            189                             1   1.000  0 --> 1
                                            195                             1   0.250  1 --> 0
                                            206 (interneural presence)      1   0.182  0 --> 1
                                            210                             1   0.400  1 --> 0
                                            225                             1   0.167  1 --> 0
                                            256                             1   0.200  1 --> 2
                                            261                             1   0.182  0 --> 1
                                            346                             1   0.500  1 --> 2
                                            347                             1   0.400  1 --> 2
                                            349                             1   0.167  0 --> 1
                                            350                             1   0.143  1 --> 0
                                            359                             1   0.333  0 --> 1
node_162 --> Allaeochelys libyca            77                              1   0.167  2 --> 1
                                            128                             1   0.091  1 ==> 0
node_164 --> Adocus beatus                  59                              1   0.074  0 ==> 2
                                            60                              1   0.333  0 --> 1
                                            66                              1   0.083  1 --> 2
                                            82                              1   0.083  0 ==> 1
                                            101                             1   0.250  0 --> 2
                                            118                             1   0.143  2 --> 1
                                            121                             1   0.125  0 --> 1
                                            144                             1   0.133  0 ==> 1
                                            149                             1   0.222  2 ==> 1
                                            178                             1   0.125  0 --> 1
                                            199                             1   0.167  0 --> 1
                                            202                             1   1.000  0 ==> 1
                                            207 (Interneural number)        1   0.333  0 ==> 1
                                            236                             1   0.250  0 --> 1
                                            238                             1   0.083  1 ==> 0
                                            256                             1   0.200  1 ==> 0
                                            267                             1   0.500  0 --> 1
                                            275                             1   0.143  0 --> 1
                                            277                             1   0.250  0 --> 1
                                            285                             1   0.143  0 --> 1
                                            289                             1   0.667  1 ==> 0
                                            300                             1   0.167  0 --> 1
node_173 --> node_172                       5                               1   0.500  0 ==> 1
                                            6                               1   0.167  0 ==> 1
                                            42                              1   1.000  0 ==> 1
                                            66                              1   0.083  1 --> 0
                                            71                              1   1.000  0 ==> 1
                                            80                              1   0.167  1 ==> 0
                                            88                              1   0.125  0 ==> 1
                                            92                              1   0.125  1 --> 0
                                            94                              1   1.000  0 ==> 1
                                            98                              1   0.071  1 ==> 0
                                            106                             1   0.077  1 ==> 0
                                            108                             1   1.000  1 ==> 2
                                            109                             2   0.167  2 ==> 0
                                            125                             1   0.222  1 ==> 2
                                            129                             1   0.500  1 --> 2
                                            134                             1   0.143  0 ==> 1
                                            153                             1   0.500  0 ==> 1
                                            156                             1   0.111  1 ==> 0
                                            160                             1   0.500  0 ==> 1
                                            193                             1   0.800  0 --> 3
                                            199                             1   0.167  0 --> 1
                                            213                             1   0.111  0 --> 1
                                            225                             1   0.167  1 --> 0
                                            254                             1   0.143  0 ==> 1
                                            262                             1   0.250  0 ==> 1
                                            268                             1   0.333  0 ==> 1
                                            287                             1   0.333  0 ==> 1
                                            321                             1   1.000  0 ==> 1
                                            322                             1   0.091  1 --> 0
                                            331                             1   0.200  1 ==> 0
                                            333                             1   0.100  0 --> 1
node_172 --> node_168                       2                               1   0.167  0 --> 1
                                            7                               1   0.133  0 --> 1
                                            32                              1   1.000  0 ==> 1
                                            35                              1   0.143  1 ==> 2
                                            73                              1   0.167  1 --> 0
                                            78                              2   0.176  1 --> 3
                                            187                             1   0.111  1 ==> 0
                                            238                             1   0.083  1 --> 0
                                            291                             1   0.750  2 ==> 3
                                            292                             1   0.500  0 ==> 1
                                            314                             1   0.250  0 --> 1
node_168 --> node_166                       16                              1   0.143  1 --> 0
                                            112                             1   0.111  1 --> 0
                                            116                             1   0.333  0 --> 1
                                            118                             1   0.143  2 ==> 3
                                            119                             2   0.400  0 --> 2
                                            122                             1   0.167  0 ==> 1
                                            165                             1   0.100  1 --> 0
                                            174                             1   0.143  0 --> 1
                                            177                             1   0.077  0 --> 1
node_166 --> Chelus fimbriatus              1                               1   0.125  0 --> 1
                                            6                               1   0.167  1 ==> 0
                                            23                              1   0.100  1 ==> 0
                                            49                              1   0.167  0 ==> 1
                                            130                             1   0.111  1 ==> 0
                                            150                             1   0.200  1 ==> 0
                                            161                             1   0.250  1 ==> 0
                                            190                             1   0.143  0 ==> 1
                                            191                             1   0.071  0 ==> 1
                                            192                             1   0.143  0 --> 1
                                            203                             1   0.167  1 ==> 0
                                            213                             1   0.111  1 ==> 0
                                            229                             1   0.083  1 ==> 0
                                            260                             1   0.200  0 --> 3
                                            261                             1   0.182  0 ==> 1
                                            270                             1   1.000  0 ==> 2
                                            272                             1   0.500  0 ==> 1
                                            275                             1   0.143  0 ==> 1
                                            285                             1   0.143  0 ==> 1
                                            286                             1   0.333  0 ==> 1
                                            299                             1   0.333  0 --> 1
                                            348                             1   0.111  0 --> 1
node_166 --> Phrynops geoffroanus           25                              1   0.083  0 ==> 1
                                            105                             1   0.222  0 ==> 1
                                            143                             1   0.091  0 ==> 1
                                            155                             1   0.250  1 ==> 0
                                            184                             1   0.125  0 --> 1
                                            208                             1   0.250  0 ==> 1
                                            260                             1   0.200  0 --> 1
node_168 --> node_167                       212                             1   0.500  0 ==> 1
                                            214                             1   0.333  0 ==> 1
                                            348                             1   0.111  0 --> 1
                                            350                             1   0.143  1 ==> 0
node_167 --> Elseya dentata                 16                              1   0.143  1 --> 0
                                            17                              1   0.111  0 ==> 1
                                            19                              2   0.125  2 ==> 0
                                            24                              1   0.167  0 ==> 1
                                            25                              1   0.083  0 ==> 1
                                            59                              1   0.074  0 ==> 2
                                            61                              1   0.200  0 ==> 1
                                            176                             1   0.111  0 ==> 1
                                            184                             1   0.125  0 --> 1
                                            185                             1   0.400  0 ==> 1
                                            227                             1   0.125  0 ==> 1
                                            256                             1   0.200  1 ==> 0
                                            260                             1   0.200  0 --> 1
                                            337                             1   0.143  0 ==> 1
                                            349                             1   0.167  0 ==> 1
node_167 --> Chelodina longicollis          13                              1   1.000  0 ==> 1
                                            83                              1   0.500  0 ==> 1
                                            105                             1   0.222  0 ==> 1
                                            112                             1   0.111  1 --> 0
                                            116                             1   0.333  0 --> 1
                                            119                             2   0.400  0 --> 2
                                            130                             1   0.111  1 ==> 0
                                            155                             1   0.250  1 ==> 0
                                            174                             1   0.143  0 --> 1
                                            177                             1   0.077  0 --> 1
                                            181                             1   0.143  1 ==> 0
                                            192                             1   0.143  0 --> 1
                                            261                             1   0.182  0 ==> 1
                                            270                             1   1.000  0 ==> 1
                                            299                             1   0.333  0 --> 1
                                            334                             1   0.250  0 --> 1
node_172 --> node_171                       1                               1   0.125  0 --> 1
                                            4                               1   0.125  0 --> 1
                                            63                              1   0.111  0 ==> 1
                                            74                              1   0.333  0 ==> 1
                                            118                             1   0.143  2 ==> 0
                                            227                             1   0.125  0 ==> 1
                                            243                             1   0.333  1 ==> 0
                                            291                             2   0.750  2 ==> 0
node_171 --> Araripemys barretoi            7                               1   0.133  0 --> 1
                                            39                              1   0.091  0 --> 1
                                            73                              1   0.167  1 --> 0
                                            96                              1   0.182  1 ==> 2
                                            97                              1   0.071  0 ==> 1
                                            117                             1   0.063  1 ==> 0
                                            122                             1   0.167  0 ==> 1
                                            155                             1   0.250  1 ==> 0
                                            174                             1   0.143  0 --> 1
                                            177                             1   0.077  0 --> 1
                                            181                             1   0.143  1 ==> 0
                                            190                             1   0.143  0 ==> 1
                                            191                             1   0.071  0 ==> 1
                                            192                             1   0.143  0 --> 1
                                            193                             1   0.800  3 ==> 4
                                            211                             1   0.111  1 ==> 0
                                            215                             1   0.143  0 ==> 1
                                            235                             1   0.500  0 ==> 1
                                            239                             1   0.143  0 ==> 1
                                            240                             1   0.167  0 ==> 1
                                            251                             1   0.200  0 ==> 1
                                            252                             1   0.429  0 ==> 1
                                            261                             1   0.182  0 ==> 1
                                            269                             1   0.500  0 ==> 1
                                            279                             1   0.333  0 ==> 1
                                            299                             1   0.333  0 --> 1
                                            349                             1   0.167  0 --> 1
node_171 --> node_170                       22                              1   0.222  1 ==> 2
                                            55                              1   0.200  0 ==> 1
                                            78                              1   0.176  1 --> 2
                                            83                              1   0.500  0 ==> 1
                                            182                             1   0.111  0 ==> 1
                                            238                             1   0.083  1 --> 0
                                            257                             1   0.333  1 ==> 0
                                            259                             1   0.500  0 --> 1
                                            260                             1   0.200  0 --> 1
                                            337                             1   0.143  0 --> 1
                                            350                             1   0.143  1 ==> 0
node_170 --> node_169                       25                              1   0.083  0 ==> 1
                                            99                              1   1.000  0 ==> 1
                                            125                             2   0.222  2 ==> 0
                                            150                             1   0.200  1 ==> 0
                                            153                             1   0.500  1 ==> 0
                                            156                             1   0.111  0 ==> 1
node_169 --> Podocnemis unifilis            19                              2   0.125  2 ==> 0
                                            24                              1   0.167  0 ==> 1
                                            31                              1   0.500  0 ==> 1
                                            43                              1   0.111  0 ==> 1
                                            56                              1   0.200  0 --> 1
                                            59                              1   0.074  0 --> 2
                                            62                              1   0.500  1 --> 2
                                            78                              1   0.176  2 --> 3
                                            97                              1   0.071  0 ==> 1
                                            117                             1   0.063  1 ==> 0
                                            118                             1   0.143  0 ==> 2
                                            155                             1   0.250  1 ==> 0
                                            160                             1   0.500  1 ==> 0
                                            165                             1   0.100  1 --> 0
                                            275                             1   0.143  0 --> 1
                                            314                             1   0.250  0 --> 1
                                            334                             1   0.250  0 --> 1
                                            348                             1   0.111  0 --> 1
                                            349                             1   0.167  0 --> 1
node_169 --> Galianemys whitei              33                              1   0.250  0 ==> 1
                                            35                              1   0.143  1 ==> 0
                                            44                              1   0.333  0 ==> 1
                                            74                              1   0.333  1 ==> 0
                                            85                              1   0.200  0 ==> 1
                                            105                             1   0.222  0 --> 1
                                            112                             1   0.111  1 ==> 0
                                            115                             1   0.071  0 ==> 1
                                            129                             1   0.500  2 ==> 1
                                            133                             1   0.125  0 ==> 1
                                            140                             2   0.200  0 ==> 2
                                            154                             1   0.143  1 ==> 0
node_170 --> Pelomedusa subrufa             23                              1   0.100  1 ==> 0
                                            39                              1   0.091  0 --> 1
                                            59                              1   0.074  0 --> 2
                                            62                              1   0.500  1 --> 2
                                            78                              1   0.176  2 --> 3
                                            105                             1   0.222  0 --> 1
                                            126                             1   0.167  0 ==> 1
                                            143                             1   0.091  0 ==> 1
                                            145                             1   0.250  1 ==> 0
                                            165                             1   0.100  1 --> 0
node_176 --> node_175                       215                             1   0.143  0 ==> 1
                                            227                             1   0.125  0 ==> 1
                                            235                             1   0.500  0 ==> 1
                                            251                             1   0.200  0 ==> 1
                                            284                             1   0.167  0 --> 1
node_175 --> node_174                       7                               1   0.133  0 --> 1
                                            35                              1   0.143  1 ==> 2
                                            78                              1   0.176  1 ==> 2
                                            92                              1   0.125  1 --> 0
                                            98                              1   0.071  1 ==> 0
                                            133                             2   0.125  0 --> 2
                                            136                             1   0.250  0 ==> 1
node_174 --> Sinemys gamera                 2                               1   0.167  0 --> 1
                                            25                              1   0.083  0 --> 1
                                            74                              1   0.333  0 --> 1
                                            115                             1   0.071  0 --> 1
                                            118                             1   0.143  2 --> 0
                                            192                             1   0.143  0 --> 1
                                            335                             1   0.375  0 --> 1
node_174 --> Sinemys lens                   109                             1   0.167  2 ==> 1
                                            249                             1   0.600  1 --> 2
                                            264                             1   0.250  0 --> 1
node_175 --> Dracochelys bicuspis           4                               1   0.125  0 --> 1
                                            54                              1   0.500  0 ==> 1
                                            59                              1   0.074  0 ==> 1
                                            66                              1   0.083  1 --> 0
                                            82                              1   0.083  0 ==> 1
                                            148                             1   0.333  1 ==> 0
                                            181                             1   0.143  1 --> 0
                                            194                             1   1.000  0 ==> 1
                                            223                             1   0.500  0 ==> 1
                                            229                             1   0.083  1 --> 0
                                            239                             1   0.143  0 --> 1
                                            285                             1   0.143  0 --> 1
                                            286                             1   0.333  0 ==> 1
                                            290                             1   0.333  1 --> 0
node_181 --> node_180                       2                               1   0.167  0 --> 1
                                            7                               1   0.133  0 --> 1
                                            39                              1   0.091  0 ==> 1
                                            208                             1   0.250  0 ==> 1
                                            236                             1   0.250  0 ==> 1
                                            280                             1   0.333  0 ==> 1
node_180 --> node_179                       127                             1   0.100  0 --> 1
                                            154                             1   0.143  1 ==> 0
                                            267                             1   0.500  0 ==> 1
node_179 --> node_178                       35                              1   0.143  1 --> 2
                                            92                              1   0.125  1 --> 0
                                            109                             1   0.167  2 ==> 1
node_178 --> node_177                       2                               1   0.167  1 ==> 0
                                            234                             1   1.000  0 --> 1
node_177 --> Annemys levensis               4                               1   0.125  0 ==> 1
                                            7                               1   0.133  1 ==> 0
                                            118                             1   0.143  2 --> 0
                                            138                             1   0.500  0 --> 1
                                            213                             1   0.111  0 --> 1
                                            233                             1   0.200  1 --> 0
                                            304                             1   0.500  1 --> 0
node_177 --> Annemys latiens                89                              1   0.500  1 ==> 0
                                            123                             1   0.167  0 ==> 1
                                            147                             1   0.500  1 --> 0
node_178 --> Annemys sp. IVPP V18106        41                              1   0.071  0 --> 1
                                            82                              1   0.083  0 ==> 1
                                            98                              1   0.071  1 --> 0
                                            133                             1   0.125  0 ==> 1
                                            145                             1   0.250  1 --> 0
                                            157                             1   0.250  0 --> 1
node_179 --> Xinjiangchelys radiplicatoides 63                              1   0.111  0 ==> 1
                                            76                              1   0.071  0 --> 1
                                            77                              1   0.167  2 --> 1
                                            96                              1   0.182  1 ==> 2
                                            111                             1   0.067  1 ==> 0
                                            125                             1   0.222  1 ==> 0
                                            141                             1   0.154  1 ==> 2
                                            177                             1   0.077  0 --> 1
                                            187                             1   0.111  0 ==> 1
node_180 --> Xinjiangchelys wusu            76                              1   0.071  0 --> 1
                                            77                              1   0.167  2 --> 1
                                            92                              1   0.125  1 --> 0
                                            147                             1   0.500  1 --> 0
                                            206 (interneural presence)      1   0.182  0 ==> 1
                                            347                             1   0.400  1 --> 0
                                            348                             1   0.111  0 --> 1
node_186 --> node_185                       7                               1   0.133  0 --> 1
                                            29                              1   0.111  0 ==> 1
                                            44                              1   0.333  0 ==> 1
                                            147                             1   0.500  1 ==> 2
node_185 --> Eubaena cephalica              7                               1   0.133  1 ==> 2
                                            12                              1   0.071  1 ==> 0
                                            16                              1   0.143  0 ==> 1
                                            19                              1   0.125  1 --> 2
                                            70                              1   0.111  0 ==> 1
                                            76                              1   0.071  0 ==> 1
                                            88                              1   0.125  0 ==> 1
                                            91                              1   0.286  1 ==> 2
                                            131                             1   0.333  0 ==> 1
                                            133                             1   0.125  0 --> 1
                                            139                             1   0.250  0 --> 1
                                            164                             1   0.500  0 ==> 1
node_185 --> node_184                       2                               1   0.167  0 ==> 1
                                            25                              1   0.083  0 --> 1
                                            66                              2   0.083  2 ==> 0
node_184 --> Arundelemys dardeni            19                              1   0.125  1 --> 2
                                            107                             1   0.143  0 ==> 1
                                            118                             1   0.143  2 ==> 0
                                            124                             1   0.111  1 ==> 0
                                            127                             1   0.100  0 ==> 1
node_184 --> node_183                       3                               1   0.250  0 ==> 1
                                            19                              1   0.125  1 ==> 0
                                            77                              1   0.167  2 --> 1
                                            96                              1   0.182  1 ==> 2
                                            109                             1   0.167  2 ==> 1
                                            133                             1   0.125  0 --> 1
                                            134                             1   0.143  0 --> 1
                                            139                             1   0.250  0 --> 1
                                            192                             1   0.143  0 --> 1
                                            236                             1   0.250  0 --> 1
                                            238                             1   0.083  1 --> 0
                                            256                             1   0.200  0 --> 1
                                            260                             1   0.200  0 --> 1
node_183 --> Pleurosternon bullockii        18                              1   0.167  0 --> 1
                                            23                              1   0.100  0 --> 1
                                            36                              1   0.200  0 ==> 1
                                            59                              1   0.074  1 ==> 0
                                            81                              1   0.200  0 --> 1
                                            130                             1   0.111  0 --> 1
                                            133                             1   0.125  1 ==> 2
                                            135                             1   0.500  0 --> 1
                                            193                             1   0.800  0 ==> 3
                                            201 ( Preneural)                1   0.250  0 ==> 1
                                            225                             1   0.167  1 ==> 0
                                            227                             1   0.125  0 ==> 1
                                            268                             1   0.333  0 ==> 1
node_183 --> Glyptops plicatulus            122                             1   0.167  2 --> 0
                                            254                             1   0.143  0 --> 1
                                            287                             1   0.333  0 --> 1
                                            314                             1   0.250  0 --> 1
node_187 --> Kallokibotion bajazidi         61                              1   0.200  0 ==> 1
                                            80                              1   0.167  1 ==> 2
                                            119                             1   0.400  0 ==> 1
                                            123                             1   0.167  0 --> 1
                                            131                             1   0.333  0 ==> 1
                                            146                             1   0.167  0 ==> 1
                                            148                             1   0.333  0 --> 1
                                            177                             1   0.077  0 --> 1
                                            201 ( Preneural)                1   0.250  0 ==> 1
                                            226                             1   0.250  0 ==> 1
                                            259                             1   0.500  0 --> 1
                                            261                             1   0.182  0 ==> 2
node_188 --> Meiolania planiceps            26                              1   0.250  1 ==> 0
                                            34                              1   1.000  0 ==> 1
                                            37                              1   1.000  0 ==> 1
                                            38                              1   1.000  0 ==> 1
                                            59                              1   0.074  1 ==> 2
                                            67                              1   0.167  0 ==> 1
                                            73                              1   0.167  0 --> 1
                                            76                              1   0.071  0 ==> 1
                                            78                              2   0.176  1 ==> 3
                                            79                              1   1.000  0 ==> 1
                                            91                              1   0.286  1 ==> 2
                                            98                              1   0.071  0 --> 1
                                            113                             1   1.000  0 ==> 1
                                            123                             1   0.167  0 --> 1
                                            128                             1   0.091  0 --> 1
                                            141                             1   0.154  1 ==> 0
                                            144                             1   0.133  1 ==> 0
                                            149                             1   0.222  0 ==> 1
                                            151                             1   0.111  0 --> 1
                                            161                             1   0.250  1 ==> 0
                                            163                             1   0.100  0 ==> 1
                                            168                             1   1.000  0 --> 1
                                            172                             1   1.000  0 --> 1
                                            184                             1   0.125  0 --> 1
                                            195                             1   0.250  0 --> 1
                                            236                             1   0.250  0 ==> 1
                                            239                             1   0.143  0 ==> 1
                                            256                             1   0.200  0 ==> 1
                                            257                             1   0.333  0 ==> 1
                                            288                             1   0.333  0 ==> 1
                                            307                             1   0.667  0 --> 2
                                            308                             1   0.333  0 --> 2
                                            310                             1   1.000  0 ==> 1
node_189 --> Chubutemys copelloi            4                               1   0.125  0 ==> 1
                                            28                              1   0.167  1 ==> 0
                                            30                              1   0.167  1 ==> 0
                                            59                              1   0.074  1 --> 0
                                            63                              1   0.111  0 ==> 1
                                            77                              1   0.167  0 --> 2
                                            97                              1   0.071  0 ==> 1
                                            106                             1   0.077  0 --> 1
                                            287                             1   0.333  0 ==> 1
node_190 --> Eileanchelys waldmanni         7                               1   0.133  0 --> 1
                                            12                              1   0.071  0 --> 1
                                            29                              1   0.111  0 --> 1
                                            48                              1   0.250  0 --> 1
                                            111                             1   0.067  0 --> 1
                                            174                             1   0.143  0 --> 1
                                            208                             1   0.250  0 ==> 1
node_191 --> Kayentachelys aprix            7                               1   0.133  0 --> 1
                                            12                              1   0.071  0 --> 1
                                            25                              1   0.083  0 --> 1
                                            29                              1   0.111  0 --> 1
                                            48                              1   0.250  0 --> 1
                                            77                              1   0.167  0 --> 1
                                            85                              1   0.200  0 ==> 1
                                            111                             1   0.067  0 --> 1
                                            136                             1   0.250  0 ==> 1
                                            142                             1   0.125  0 --> 1
                                            174                             1   0.143  0 --> 1
                                            211                             1   0.111  0 ==> 1
                                            229                             1   0.083  0 --> 1
                                            306                             1   0.500  0 --> 1
node_192 --> Australochelys africanus       25                              1   0.083  0 --> 1
                                            90                              1   0.500  0 --> 1
                                            131                             1   0.333  0 ==> 1
                                            142                             1   0.125  0 --> 1
